# Supplementary material for: Unraveling the kinetochore nanostructure in Schizosaccharomyces pombe using multi-color SMLM imaging
Source: J Cell Biol. 2023 Jan 27;222(4):e202209096. doi: 10.1083/jcb.202209096 (PMC9930162; doi:10.1083/jcb.202209096)
Supplement: Data S1 — contains the STAN code and raw distance data for distance analysis. [file JCB_202209096_DataS1.zip]

Archive with 12 entries (10 files):
- Supplementary File 1/
- Supplementary File 1/data/
- Supplementary File 1/data/cnp20.json
- Supplementary File 1/data/dam1.json
- Supplementary File 1/data/fta2.json
- Supplementary File 1/data/fta7.json
- Supplementary File 1/data/mis12.json
- Supplementary File 1/data/ndc80.json
- Supplementary File 1/data/nnf1.json
- Supplementary File 1/data/spc25.json
- Supplementary File 1/data/spc7.json
- Supplementary File 1/kinetochore.stan
