# Supplementary material for: Unraveling the kinetochore nanostructure in Schizosaccharomyces pombe using multi-color SMLM imaging
Source: J Cell Biol. 2023 Jan 27;222(4):e202209096. doi: 10.1083/jcb.202209096 (PMC9930162; doi:10.1083/jcb.202209096)
Supplement: Data S1 — contains the STAN code and raw distance data for distance analysis. [file JCB_202209096_DataS1.zip › Supplementary File 1/data/cnp20.json]

{
    "N": 49,
    "AC1": [
        941.0981628464945,
        955.6267821946155,
        1092.5510089716793,
        2574.149934745253,
        707.7492715508324,
        842.6846602827901,
        1445.812111909616,
        100.97397111601656,
        510.0426017031192,
        561.7652521852311,
        363.8057638141064,
        187.79619860049104,
        978.8162049498914,
        157.12735690769708,
        494.85749885025257,
        789.84853016937,
        228.93698443745268,
        476.00807393791496,
        622.2237218162203,
        683.2387838034808,
        344.50819052648643,
        616.4201450494459,
        795.7844274823004,
        1018.0961887996561,
        1462.6969412692326,
        1071.3264677421248,
        404.73842349718205,
        1161.4585359207986,
        884.1557355797969,
        177.66742574693305,
        635.2278128938852,
        1375.306588739769,
        1185.639639375306,
        1219.5877670699633,
        645.9887597504652,
        548.6209073197629,
        932.5074512037619,
        701.9981762153205,
        1411.6882439941182,
        1171.1810005418822,
        367.5718089852604,
        1296.9326574394918,
        586.2557949741038,
        145.4072181452678,
        777.7672367246029,
        707.1227539397166,
        311.64486978671096,
        1294.651466132285,
        632.9427976065176
    ],
    "AC2": [
        760.1116956521133,
        756.7094394056134,
        600.0415148137754,
        148.35675025403515,
        2008.5733949944054,
        1914.5548272672959,
        1305.5875900656783,
        888.7199604026513,
        382.6382584573756,
        288.5877538901997,
        490.49306346256526,
        662.6648951015696,
        504.8475251977666,
        1405.7746310144923,
        988.3574275111705,
        442.99781981589064,
        1024.215529276989,
        757.958482450395,
        628.8922798990097,
        340.7399620066657,
        660.840486018221,
        954.6843482538479,
        768.1451335620569,
        546.670718750848,
        133.50775215711934,
        487.3269673738953,
        1372.3650590221596,
        617.3367457914721,
        893.7289373818935,
        1611.6793564641976,
        888.4051819692686,
        132.42419025279315,
        374.45969511418525,
        287.0831893337871,
        1574.9026506560288,
        987.1376375470683,
        545.3584895735588,
        888.525072480619,
        181.9786134469179,
        482.2073771598443,
        1228.327221677496,
        256.6422879553593,
        969.6414799035804,
        1408.6155425765587,
        771.0204595770782,
        1813.6366390064018,
        2222.52083482151,
        1222.0892207003462,
        1893.9794179195974
    ],
    "AB": [
        37.53050438085212,
        16.43515662557361,
        17.535965929794404,
        15.923711920166761,
        39.96736552988045,
        9.219808167464356,
        18.259718821394124,
        32.67060643945541,
        12.233479338683669,
        23.38643955174882,
        5.293981231357735,
        8.364189646187894,
        15.629111946465027,
        23.515793057164288,
        18.764307937671312,
        30.401031210043087,
        36.59450416085635,
        25.753708907382993,
        5.065713209591778,
        32.759083376878024,
        24.925285418106398,
        19.618562145862832,
        29.48205486144411,
        18.934282732338193,
        42.33337955274022,
        17.63627438758539,
        53.28470940574846,
        22.67923042473152,
        17.725108092928032,
        9.18303309031151,
        19.17547797594292,
        68.87573668672495,
        6.340431202466838,
        35.10036330845452,
        32.97551743051434,
        30.814812943689365,
        17.207130061001706,
        45.006421972268456,
        37.81490993725165,
        4.224452336757935,
        29.588160403619458,
        38.01066216381715,
        5.113986471204869,
        38.69149467329982,
        14.410938599121012,
        28.838981133179637,
        12.472028480624026,
        15.637136639831025,
        44.07687406937962
    ],
    "BC1": [
        976.2653016994967,
        953.2603956297488,
        1108.8208040070012,
        2566.791053254538,
        698.8549188267422,
        834.2735239139228,
        1462.8922691951304,
        95.60095996789353,
        502.5604302006423,
        543.4359102179147,
        368.2168661671963,
        184.87108449200946,
        965.0820817724452,
        155.54564477925214,
        477.3281017006857,
        811.4150149214648,
        251.98388997359262,
        471.8437237980616,
        621.0761433483663,
        714.7347704596295,
        367.2209016590409,
        620.1250198632305,
        778.2752415950398,
        1032.2319801890153,
        1500.5564546598462,
        1055.5513145560685,
        371.86198687732,
        1160.4927480725548,
        886.5127105699992,
        179.11188092683236,
        620.8328002458624,
        1438.0293993807998,
        1187.8127696593947,
        1243.4319307872865,
        624.1136098335978,
        535.7732064452093,
        928.190385851346,
        730.1279277663301,
        1433.3430134789435,
        1170.50762397389,
        343.42833845961053,
        1296.5608751806928,
        581.2426497810352,
        155.06234574441385,
        766.8660224979824,
        678.35454495718,
        309.7064347222312,
        1307.10989055644,
        614.5459490441141
    ],
    "BC2": [
        728.7172929318142,
        754.377611380272,
        583.8013662061724,
        150.63990163891177,
        2023.8503336436988,
        1920.8928582570186,
        1287.3330294367267,
        856.3011263442743,
        383.29692736215986,
        306.2798687652472,
        486.81763498221704,
        666.5632962654737,
        518.1070026204961,
        1428.1014151729282,
        1005.6051100670369,
        425.0428155870405,
        991.5639539780403,
        759.5700835300667,
        631.7330523932633,
        335.67970725249273,
        658.0486986139061,
        946.2151807452846,
        781.5087501125372,
        535.912987653824,
        94.96930649133668,
        502.1904859826873,
        1400.8060933099289,
        614.9433809875543,
        889.0162393602927,
        1614.6693579816551,
        898.6138676188439,
        68.85829989719696,
        369.25737876071616,
        263.10415912776057,
        1599.8135913045319,
        975.4424874361504,
        539.2457466577288,
        862.3124347211702,
        157.17173879647123,
        485.1644654087454,
        1249.3704813761262,
        249.9821032037111,
        974.2792486999192,
        1391.0023828919354,
        780.7556655686643,
        1841.8582329870128,
        2220.167406794063,
        1210.2587430342933,
        1905.1626787373887
    ],
    "C1C2": [
        1692.5893825185028,
        1692.5893825185028,
        1692.5893825185028,
        2711.834825161493,
        2711.834825161493,
        2711.834825161493,
        2711.834825161493,
        849.7141015842384,
        849.7141015842384,
        849.7141015842384,
        849.7141015842384,
        849.7141015842384,
        1482.7937376540774,
        1482.7937376540774,
        1482.7937376540774,
        1230.9576616226907,
        1230.9576616226907,
        1230.9576616226907,
        1230.9576616226907,
        895.087911246062,
        895.087911246062,
        1556.3152862438897,
        1556.3152862438897,
        1556.3152862438897,
        1556.3152862438897,
        1556.3152862438897,
        1772.5314001947613,
        1772.5314001947613,
        1772.5314001947613,
        1772.5314001947613,
        1506.2331207824463,
        1506.2331207824463,
        1506.2331207824463,
        1506.2331207824463,
        2218.3717006630186,
        1408.0101513339837,
        1408.0101513339837,
        1590.510927949194,
        1590.510927949194,
        1590.510927949194,
        1590.510927949194,
        1545.5610299986668,
        1545.5610299986668,
        1545.5610299986668,
        1545.5610299986668,
        2515.7559542553586,
        2515.7559542553586,
        2515.7559542553586,
        2515.7559542553586
    ],
    "var_C1": [
        1.4564178551126048,
        1.4564178551126048,
        1.4564178551126048,
        3.5789991192364803,
        3.5789991192364803,
        3.5789991192364803,
        3.5789991192364803,
        1.1335883536596956,
        1.1335883536596956,
        1.1335883536596956,
        1.1335883536596956,
        1.1335883536596956,
        1.3752809518518805,
        1.3752809518518805,
        1.3752809518518805,
        3.19459755178998,
        3.19459755178998,
        3.19459755178998,
        3.19459755178998,
        2.182242093007227,
        2.182242093007227,
        0.6324539668928483,
        0.6324539668928483,
        0.6324539668928483,
        0.6324539668928483,
        0.6324539668928483,
        3.614209069518356,
        3.614209069518356,
        3.614209069518356,
        3.614209069518356,
        1.27540582564063,
        1.27540582564063,
        1.27540582564063,
        1.27540582564063,
        2.3542042225037028,
        1.4172434496323008,
        1.4172434496323008,
        1.0688897017102372,
        1.0688897017102372,
        1.0688897017102372,
        1.0688897017102372,
        3.8064075190696847,
        3.8064075190696847,
        3.8064075190696847,
        3.8064075190696847,
        3.7703158595123214,
        3.7703158595123214,
        3.7703158595123214,
        3.7703158595123214
    ],
    "var_C2": [
        1.9124491317697105,
        1.9124491317697105,
        1.9124491317697105,
        2.4514957996335784,
        2.4514957996335784,
        2.4514957996335784,
        2.4514957996335784,
        1.9791714185338283,
        1.9791714185338283,
        1.9791714185338283,
        1.9791714185338283,
        1.9791714185338283,
        3.993618964257372,
        3.993618964257372,
        3.993618964257372,
        1.6083846560392239,
        1.6083846560392239,
        1.6083846560392239,
        1.6083846560392239,
        0.5214029848480072,
        0.5214029848480072,
        0.6563791442610293,
        0.6563791442610293,
        0.6563791442610293,
        0.6563791442610293,
        0.6563791442610293,
        2.858035293028548,
        2.858035293028548,
        2.858035293028548,
        2.858035293028548,
        0.9785805609891115,
        0.9785805609891115,
        0.9785805609891115,
        0.9785805609891115,
        1.954096479254413,
        1.7138358108505478,
        1.7138358108505478,
        0.6656671660460193,
        0.6656671660460193,
        0.6656671660460193,
        0.6656671660460193,
        1.841214785817241,
        1.841214785817241,
        1.841214785817241,
        1.841214785817241,
        1.0158484209223642,
        1.0158484209223642,
        1.0158484209223642,
        1.0158484209223642
    ],
    "movie_id": [
        4,
        4,
        4,
        7,
        7,
        7,
        7,
        10,
        10,
        10,
        10,
        10,
        4,
        4,
        4,
        3,
        3,
        3,
        3,
        5,
        5,
        9,
        9,
        9,
        9,
        9,
        6,
        6,
        6,
        6,
        8,
        8,
        8,
        8,
        3,
        1,
        1,
        1,
        1,
        1,
        1,
        1,
        1,
        1,
        1,
        2,
        2,
        2,
        2
    ],
    "N_movies": 10,
    "tau_square_alignment_C": [
        5.298269836153731,
        142.4565537676162,
        19.167742048842502,
        0.4897331203762336,
        79.99231699815486,
        56.84581414298384,
        60.83679658409645,
        84.73746222308095,
        59.608078486476956,
        100.68836174373928
    ],
    "tau_square_alignment_B": [
        13.427572753249764,
        47.08183698513215,
        9.6101009222416,
        4.530139412258469,
        22.819006059961605,
        6.267789607054454,
        5.540984167635851,
        3.168821783180648,
        112.83254191194722,
        1.9592765776188112
    ],
    "nu_alignment_C": [
        5,
        2,
        6,
        2,
        1,
        3,
        5,
        3,
        3,
        3
    ],
    "nu_alignment_B": [
        3,
        2,
        6,
        2,
        1,
        2,
        5,
        3,
        5,
        2
    ],
    "nu_cluster": 4,
    "tau_square_cluster": 100.0
}
