# Supplementary material for: Unraveling the kinetochore nanostructure in Schizosaccharomyces pombe using multi-color SMLM imaging
Source: J Cell Biol. 2023 Jan 27;222(4):e202209096. doi: 10.1083/jcb.202209096 (PMC9930162; doi:10.1083/jcb.202209096)
Supplement: Data S2 — contains two exemplary annotated kinetochore data sets and a short info.txt. [file JCB_202209096_DataS2.zip]

Archive with 4 entries (3 files):
- Supplementary Data 1/
- Supplementary Data 1/dam1_ROI-60_cell1_6_out_of_6_KTs.csv
- Supplementary Data 1/info.txt
- Supplementary Data 1/spc7_ROI-310_cell8_4_out_of_6_KTs.csv
