# Supplementary material for: Unraveling the kinetochore nanostructure in Schizosaccharomyces pombe using multi-color SMLM imaging
Source: J Cell Biol. 2023 Jan 27;222(4):e202209096. doi: 10.1083/jcb.202209096 (PMC9930162; doi:10.1083/jcb.202209096)
Supplement: Data S2 — contains two exemplary annotated kinetochore data sets and a short info.txt. [file JCB_202209096_DataS2.zip › Supplementary Data 1/dam1_ROI-60_cell1_6_out_of_6_KTs.csv]

x	y	t	intensity	channel	cluster_id	kinetochore_id
16021.88604	58756.19067	7	331.09619	1	0	0
16045.21655	58727.08881	11	376.51072	1	0	0
16096.67113	58726.91065	12	309.30943	1	0	0
16088.11187	57600.27781	28	225.50164	1	0	0
16074.78844	57580.41798	29	191.21275	1	0	0
14828.67522	60441.72849	36	120.35491	1	0	0
14859.08391	60495.18228	37	195.62812	1	0	0
14848.74815	60453.82225	41	137.50752	1	0	0
14817.87002	60488.39391	56	241.12621	1	0	0
16897.5625	58506.88979	59	150.25947	1	0	0
14853.22162	60464.13596	71	119.13897	1	0	0
14889.68069	60469.79264	72	171.02973	1	0	0
14812.60589	60535.73982	78	149.55597	1	0	0
14848.43079	60486.84502	80	185.80326	1	0	0
14793.34378	60448.70686	81	186.45037	1	0	0
14668.82611	59326.12821	91	168.54046	1	0	0
16031.53538	57264.83146	178	220.11013	1	1434	4
16046.74607	54393.42226	181	112.29718	1	0	0
14480.44467	60370.91416	195	376.96985	1	0	0
17323.58542	59258.1529	248	166.07168	1	0	0
14824.69433	60564.70736	257	143.0104	1	0	0
14354.07211	58696.37075	292	176.37786	1	0	0
15570.27799	58104.57504	293	185.07194	1	0	0
15639.89619	58098.06437	294	204.40702	1	0	0
15621.71949	58055.47509	330	163.49249	1	0	0
15629.54739	58071.75272	331	135.38045	1	0	0
15621.60561	58061.85587	332	242.94928	1	0	0
15614.30555	58063.57279	340	195.93967	1	0	0
17139.0957	59233.4991	341	166.38329	1	0	0
16071.41671	54769.97794	343	163.78382	1	0	0
14473.68945	60323.12238	354	325.14694	1	0	0
14738.50044	56595.64188	424	176.86716	1	0	0
14680.66645	56626.77582	425	144.84438	1	0	0
14690.14796	56694.83613	427	272.88918	1	0	0
16144.88673	59816.13884	438	378.29342	1	0	0
15757.90495	54284.26127	472	395.60557	1	0	0
16300.394	57988.41437	478	162.29852	1	391	3
15931.33812	57154.22716	479	150.29498	1	1435	66
16231.48772	57925.33354	479	139.64316	1	391	3
15914.14751	57110.13151	480	128.70043	1	1435	66
15950.40976	57139.26297	481	94.65554	1	1435	66
15954.10457	57143.23994	485	141.51525	1	1435	66
16306.06209	57975.73454	485	110.4926	1	391	3
15945.96193	57187.50555	487	211.66399	1	1435	66
15992.89769	57248.08593	488	353.39556	1	1434	4
15992.89769	57248.08593	489	353.39556	1	1434	4
15992.89769	57248.08593	490	353.39556	1	1434	4
15992.89769	57248.08593	491	353.39556	1	1434	4
15992.89769	57248.08593	492	353.39556	1	1434	4
15992.89769	57248.08593	493	353.39556	1	1434	4
15984.19563	57221.19989	494	296.528835	1	1434	4
15984.19563	57221.19989	495	296.528835	1	1434	4
15997.45594	57240.39838	496	361.1562875	1	1434	4
15997.45594	57240.39838	497	361.1562875	1	1434	4
15997.45594	57240.39838	498	361.1562875	1	1434	4
15997.45594	57240.39838	499	361.1562875	1	1434	4
15978.34736	57225.92967	500	311.3229967	1	1434	4
15978.34736	57225.92967	501	311.3229967	1	1434	4
15978.34736	57225.92967	502	311.3229967	1	1434	4
15947.83477	57165.31039	503	135.42335	1	1435	66
14591.55072	60784.11963	506	160.21693	1	0	0
17169.62229	59514.24152	507	249.29304	1	0	0
17192.72971	59500.57017	508	131.84881	1	0	0
17183.30583	59524.03005	509	198.62888	1	0	0
17171.53527	59522.40113	510	186.09588	1	0	0
17192.07463	59506.0379	511	568.45001	1	0	0
17177.52414	59499.09868	512	256.40778	1	0	0
17170.1867	59517.49193	513	376.62459	1	0	0
17224.96298	59490.57928	514	241.5753	1	0	0
17201.17972	59488.19369	515	382.94733	1	0	0
17175.65495	59480.15516	516	266.07404	1	0	0
14815.07201	57127.47285	517	299.09734	1	0	0
17168.17718	59479.02686	517	295.63412	1	0	0
17174.51414	59494.82258	518	241.474	1	0	0
14847.34688	57153.05815	519	136.3416	1	0	0
17189.41933	59520.29129	519	385.70927	1	0	0
17215.50088	59493.87884	520	195.55718	1	0	0
17178.07028	59506.44477	521	267.96879	1	0	0
17170.19946	59530.47311	522	433.11152	1	0	0
15924.77629	56722.58767	523	148.46857	1	0	0
17177.07855	59478.66691	523	241.42844	1	0	0
15962.4809	56695.50715	524	220.26492	1	0	0
17206.15068	59527.0388	524	215.17259	1	0	0
15973.50156	56722.51221	525	150.06397	1	0	0
17177.94637	59536.41833	525	225.29525	1	0	0
15932.11391	56729.67567	527	184.99234	1	0	0
17116.21452	61646.4489	537	200.42429	1	0	0
16917.72186	59888.33497	542	194.92286	1	0	0
17174.60209	61592.92174	542	210.30977	1	0	0
17148.77718	61643.23375	543	203.32638	1	0	0
17130.1	61639.4627	544	262.04171	1	0	0
15969.07787	54930.63038	554	184.80389	1	0	0
15970.82162	56733.74495	555	101.31049	1	0	0
15928.77837	56723.09705	557	241.035	1	0	0
14963.45033	59425.66434	558	141.46992	1	0	0
15921.65945	56738.98725	558	130.8373	1	0	0
14367.41156	55352.12193	579	265.18105	1	0	0
14388.22829	55343.88873	580	155.07702	1	0	0
14367.96493	55381.89614	583	191.61569	1	0	0
14360.86576	55337.29856	584	179.02169	1	0	0
14358.75628	55348.15153	585	230.92898	1	0	0
14326.03422	55352.41761	586	173.27601	1	0	0
16449.3508	58724.22846	588	203.67899	1	1436	1
14791.62368	54331.18364	589	254.28834	1	0	0
16410.61768	58768.81295	589	210.10139	1	1436	1
16460.76775	58724.31244	590	137.44494	1	1436	1
14346.68296	54349.66848	591	218.30899	1	0	0
14371.28747	55327.99638	591	188.74681	1	0	0
14195.33928	54204.27989	592	222.91107	1	0	0
14373.45297	55362.74282	592	286.07429	1	0	0
16461.22083	58746.59342	592	207.36326	1	1436	1
14210.58279	54328.40831	593	188.88144	1	0	0
14383.62418	55358.9684	593	449.96296	1	0	0
16430.4228	58723.96377	593	154.008435	1	1436	1
14367.34929	55323.78426	594	227.35273	1	0	0
16430.4228	58723.96377	594	154.008435	1	1436	1
13970.41467	54200.58975	595	269.51228	1	0	0
14356.87236	55372.44376	595	331.3692	1	0	0
14369.91863	55351.81837	596	344.60678	1	0	0
13898.62055	54398.39067	597	222.83008	1	0	0
14378.53315	55351.83753	597	261.28002	1	0	0
16428.53143	58696.36114	597	117.40195	1	1436	1
13924.08954	54633.20024	598	169.17321	1	0	0
14376.57843	55344.75014	598	199.7326	1	0	0
16275.32208	57968.78456	600	143.43605	1	391	3
16313.7663	58743.54526	603	194.78129	1	1437	2
16332.05678	58758.04851	605	211.19421	1	1437	2
14225.73144	53748.66019	613	168.42543	1	0	0
16233.04861	57947.59794	624	133.21028	1	391	3
16269.5356	57959.49701	626	112.94946	1	391	3
16224.0652	57191.2191	669	327.58026	1	0	0
15402.89395	60364.07333	678	345.20065	1	0	0
16937.10594	60154.56091	687	211.42626	1	0	0
15406.81169	60336.2731	700	484.54177	1	0	0
16624.38096	57455.38216	707	122.69681	1	0	0
16655.06357	57445.9313	708	171.63493	1	0	0
16619.64961	57484.3443	711	204.29766	1	0	0
15938.83056	61408.26337	750	174.96205	1	0	0
16227.79382	57974.20061	808	368.0071	1	391	3
16225.18558	57945.12327	810	152.71506	1	391	3
16250.99688	57992.74337	816	200.81997	1	391	3
16250.99688	57992.74337	817	200.81997	1	391	3
16250.99688	57992.74337	818	200.81997	1	391	3
16265.30264	58084.05466	819	231.62562	1	0	0
16272.46715	58083.90806	820	145.9573	1	0	0
16249.69073	58098.81174	821	158.16889	1	0	0
16275.7087	58084.7993	829	144.66079	1	0	0
16221.44863	58123.27213	831	189.17779	1	0	0
16228.19919	58090.81053	832	156.19959	1	0	0
16246.88435	58120.3389	833	227.12792	1	0	0
16198.08886	58135.98637	839	124.61531	1	0	0
16256.12666	58106.1411	846	119.21912	1	0	0
16236.44384	58103.6108	848	129.67268	1	0	0
16245.69628	58145.63862	850	145.44635	1	0	0
16265.17288	58102.99993	852	178.51613	1	0	0
16011.03948	57569.68683	904	125.16171	1	1439	18
15995.75154	57614.65724	910	201.29259	1	1439	18
15983.02265	57546.06098	912	190.3441	1	1439	18
15799.85935	58298.20378	916	159.1075	1	0	0
15253.6807	57498.42794	917	109.75438	1	0	0
15760.98045	58258.8659	918	258.42833	1	0	0
15725.74831	58275.81395	923	181.16599	1	0	0
15974.52644	57597.7872	927	133.00243	1	1439	18
15992.85298	57573.26616	932	118.93054	1	1439	18
15946.08017	57588.00419	938	229.52899	1	1439	18
16018.5516	57572.41019	941	150.57652	1	1439	18
15972.28563	57613.47655	942	105.89544	1	1439	18
15482.19008	54401.08833	946	297.49077	1	0	0
15966.47575	57531.98891	949	115.1981	1	1439	18
15475.61151	54456.51431	951	159.4027	1	0	0
15478.2744	54406.59076	954	237.04038	1	0	0
15484.2014	54376.44026	955	201.83561	1	0	0
15966.7626	57632.58054	956	162.224	1	1439	18
16051.81206	57340.1087	978	373.158935	1	1434	4
16051.81206	57340.1087	979	373.158935	1	1434	4
16045.22512	57403.99884	980	270.98102	1	0	0
16040.3837	57384.51396	981	367.6086	1	0	0
16032.77155	57320.59654	982	300.1662	1	1434	4
16032.77155	57320.59654	983	300.1662	1	1434	4
16032.77155	57320.59654	984	300.1662	1	1434	4
13744.89008	54790.8928	1012	181.44396	1	0	0
14002.96195	54829.64625	1014	161.78138	1	0	0
14050.54279	54684.33347	1015	191.23099	1	0	0
13735.51481	54272.20951	1019	230.3744	1	0	0
14858.55474	60420.48482	1027	201.17985	1	0	0
14552.87304	59350.1973	1036	107.11306	1	0	0
14567.56739	59341.69762	1037	134.71563	1	0	0
14544.08336	59340.05792	1038	160.2692	1	0	0
14585.45133	59279.29943	1040	180.45234	1	0	0
16280.35868	58729.10052	1040	192.9365467	1	1437	2
15058.95122	53437.58685	1041	264.0172	1	0	0
16280.35868	58729.10052	1041	192.9365467	1	1437	2
14534.7242	59286.44591	1042	174.39297	1	0	0
16280.35868	58729.10052	1042	192.9365467	1	1437	2
14587.86058	59267.95566	1043	175.78642	1	0	0
14557.22356	59313.20574	1044	186.34823	1	0	0
16285.41584	58713.01268	1044	130.27432	1	1437	2
14552.73623	59335.59008	1045	222.38789	1	0	0
16285.41584	58713.01268	1045	130.27432	1	1437	2
14556.94978	59303.67302	1046	126.47207	1	0	0
16246.75637	58717.66498	1046	195.60388	1	1437	2
14543.27027	59314.0122	1047	206.08855	1	0	0
16279.36207	58751.97905	1047	225.94793	1	1437	2
14571.51687	59305.03272	1048	118.18739	1	0	0
16328.79498	58758.6116	1048	228.88383	1	1437	2
14533.36497	59303.75088	1049	155.73731	1	0	0
14559.10438	59317.00664	1050	129.89397	1	0	0
14562.30747	59330.65674	1051	146.38259	1	0	0
16286.27124	58701.8402	1051	128.97293	1	1437	2
14530.05833	59333.13976	1053	198.15751	1	0	0
16260.31884	58730.30232	1053	174.5271333	1	1437	2
14544.54508	59339.78181	1054	119.51692	1	0	0
16260.31884	58730.30232	1054	174.5271333	1	1437	2
16260.31884	58730.30232	1055	174.5271333	1	1437	2
14531.42656	59303.48121	1056	128.24319	1	0	0
16294.31051	58721.6175	1057	196.89071	1	1437	2
14531.41995	59343.57125	1058	162.73831	1	0	0
16294.31051	58721.6175	1058	196.89071	1	1437	2
14540.70187	59295.8048	1059	149.23192	1	0	0
16288.03956	58734.71858	1060	196.4712533	1	1437	2
16288.03956	58734.71858	1061	196.4712533	1	1437	2
14528.08499	59304.51104	1062	107.30634	1	0	0
16288.03956	58734.71858	1062	196.4712533	1	1437	2
16292.21432	58704.65697	1064	145.936	1	1437	2
16281.45321	58717.0124	1068	192.10989	1	1437	2
16281.45321	58717.0124	1069	192.10989	1	1437	2
14990.19434	53518.28896	1070	205.83563	1	0	0
16281.45321	58717.0124	1070	192.10989	1	1437	2
16277.04949	58703.40372	1072	161.20082	1	1437	2
16250.19602	58737.74335	1073	161.76416	1	1437	2
16263.90167	58738.83543	1075	115.56909	1	1437	2
16223.18108	58739.91803	1076	198.36518	1	1437	2
16294.76807	58749.09434	1077	160.47687	1	1437	2
14526.54072	59311.86304	1086	149.49485	1	0	0
14557.09586	59334.78715	1088	169.0534	1	0	0
16660.11202	56769.32429	1088	268.1982	1	0	0
14543.89253	59308.245	1089	164.53176	1	0	0
16264.33729	58710.20764	1089	262.14213	1	1437	2
14534.90244	59315.85245	1090	173.53988	1	0	0
14532.84146	61614.3012	1091	379.70307	1	0	0
14585.59977	59319.13929	1092	223.8914	1	0	0
16273.00768	58738.85326	1092	221.0767	1	1437	2
14529.41564	59290.12778	1093	155.30268	1	0	0
14539.64461	59308.3149	1094	206.0996	1	0	0
16322.81572	58742.07171	1094	150.44008	1	1437	2
16790.71926	56914.48176	1094	236.5403	1	0	0
14570.28576	59346.91079	1095	195.03511	1	0	0
16928.49815	57084.08352	1095	262.08547	1	0	0
14566.61319	59325.43462	1096	185.04088	1	0	0
16293.87505	58742.10696	1096	190.64679	1	1437	2
14557.65581	59298.64041	1097	156.71617	1	0	0
14555.78003	59285.07978	1098	153.96348	1	0	0
16282.97121	58752.41585	1098	108.46232	1	1437	2
16257.48939	58726.15304	1100	168.03085	1	1437	2
16270.10688	58730.59373	1102	161.98396	1	1437	2
16293.59586	58719.73395	1106	170.0324	1	1437	2
15809.72636	56739.83819	1116	164.09505	1	0	0
15822.64362	56738.7196	1117	307.59754	1	0	0
16140.31811	57385.01186	1138	197.01262	1	0	0
17024.96448	57273.38311	1142	219.44926	1	0	0
16781.58925	57046.94328	1144	236.12654	1	0	0
16852.47407	56964.4836	1145	158.49409	1	0	0
16922.04081	57099.13609	1146	159.32106	1	0	0
15946.05274	57167.33354	1174	120.48406	1	1435	66
14449.934	55403.21553	1183	239.34583	1	0	0
14630.83296	55374.20313	1185	176.21876	1	0	0
14548.68972	55291.88967	1187	254.95621	1	0	0
14772.45372	55685.23193	1188	243.61848	1	0	0
16083.36578	57325.05125	1189	293.08731	1	1434	4
16156.78319	57406.32774	1190	209.67086	1	0	0
16107.23647	57365.10721	1195	193.5202	1	0	0
16110.89457	57376.42165	1199	442.07575	1	0	0
15879.00754	57195.71436	1201	184.1457	1	1435	66
16129.42649	57372.6891	1202	444.10978	1	0	0
16083.74713	57356.66172	1205	131.57152	1	0	0
16062.43641	57371.93223	1206	443.67171	1	0	0
16107.45775	57354.3833	1207	316.71414	1	0	0
16642.68814	61724.31337	1207	116.51049	1	0	0
16964.90381	61527.81923	1208	269.18702	1	0	0
16981.12693	61528.14631	1209	679.62731	1	0	0
16511.84462	57835.84935	1245	129.20547	1	0	0
16534.70745	57841.80007	1248	130.31589	1	0	0
16321.26866	58848.89297	1251	228.60221	1	0	0
16293.36384	58839.84427	1252	155.40856	1	0	0
16284.55829	58863.34508	1253	247.83455	1	0	0
16296.84552	58896.97666	1254	300.75441	1	0	0
16300.85017	58885.29926	1255	129.9897	1	0	0
16301.08123	58866.53504	1256	306.06574	1	0	0
16317.37438	58873.07106	1257	263.45048	1	0	0
16281.60091	58886.25702	1258	343.50016	1	0	0
16316.21049	58875.5891	1259	441.02049	1	0	0
16296.19606	58881.93371	1260	221.24632	1	0	0
16280.46991	58870.4022	1261	177.58712	1	0	0
16191.97301	57553.54642	1264	166.60092	1	0	0
16171.09341	57595.33567	1278	189.9387	1	0	0
16168.74484	57598.32482	1279	185.68874	1	0	0
16153.35589	57607.80546	1283	129.1788	1	0	0
15920.22848	55081.28984	1288	130.59584	1	0	0
16012.3699	55058.83794	1289	153.91362	1	0	0
16453.0253	54875.89596	1290	169.4331	1	0	0
15190.84941	61113.14537	1298	135.96214	1	0	0
15186.83662	61142.17708	1299	194.64147	1	0	0
15147.37857	61172.56561	1302	133.75103	1	0	0
15809.48514	54324.8529	1302	178.07138	1	0	0
15159.37581	61197.44083	1303	190.69167	1	0	0
15159.56924	61164.21842	1304	252.83579	1	0	0
16293.33888	54471.36379	1306	131.41273	1	0	0
16328.54921	54474.77168	1318	127.04987	1	0	0
15948.54696	60148.2167	1342	310.54092	1	0	0
16271.84691	57945.4661	1419	146.45867	1	391	3
16271.84691	57945.4661	1420	146.45867	1	391	3
16439.2068	58729.72403	1448	157.42781	1	1436	1
16443.21257	58691.65983	1449	162.40783	1	1436	1
16291.85973	57929.78209	1454	139.93076	1	391	3
15325.0617	57267.38926	1461	231.15652	1	0	0
15305.89178	57283.00363	1462	200.17867	1	0	0
16279.49903	57938.61517	1462	259.12665	1	391	3
16305.87729	57973.90593	1464	166.13781	1	391	3
16269.10829	57941.6117	1465	254.28389	1	391	3
16252.47161	57985.58973	1467	153.06744	1	391	3
16279.72592	57955.50758	1468	227.764	1	391	3
16004.02959	57617.46141	1469	110.51605	1	1439	18
16266.20188	57954.48059	1470	285.07468	1	391	3
16253.80735	57918.55918	1471	270.53105	1	391	3
16269.76878	57923.19355	1474	154.109465	1	391	3
16269.76878	57923.19355	1475	154.109465	1	391	3
16477.87212	58717.78237	1475	92.49149	1	1436	1
15980.6006	57581.41129	1476	186.1661267	1	1439	18
15980.6006	57581.41129	1477	186.1661267	1	1439	18
15980.6006	57581.41129	1478	186.1661267	1	1439	18
15983.61462	57541.68674	1479	232.85676	1	1439	18
16287.97277	57932.03628	1479	250.9743	1	391	3
15982.44006	57581.75072	1480	298.59133	1	1439	18
16009.19445	57614.66339	1482	220.36733	1	1439	18
15954.85445	57601.61053	1485	235.35495	1	1439	18
16440.89004	58732.49009	1486	161.7337	1	1436	1
16440.85131	58716.88259	1496	172.21082	1	1436	1
16408.68261	58754.61688	1497	120.01862	1	1436	1
16478.76981	58738.36527	1502	155.12994	1	1436	1
16475.09119	58713.19003	1509	142.27583	1	1436	1
16453.17252	58711.99332	1512	213.43051	1	1436	1
16453.17252	58711.99332	1513	213.43051	1	1436	1
16453.17252	58711.99332	1514	213.43051	1	1436	1
16468.80544	58710.41706	1516	197.8938133	1	1436	1
16468.80544	58710.41706	1517	197.8938133	1	1436	1
16468.80544	58710.41706	1518	197.8938133	1	1436	1
16493.10613	58747.62077	1519	142.89317	1	1436	1
16448.13154	58715.56818	1520	133.96394	1	1436	1
16482.92767	58737.71064	1522	165.99305	1	1436	1
16482.92767	58737.71064	1523	165.99305	1	1436	1
16433.57699	58711.66959	1532	146.47448	1	1436	1
16488.69134	58710.25165	1533	199.02803	1	1436	1
15353.37942	54920.07917	1535	424.39827	1	0	0
15042.96408	54560.76851	1536	390.59385	1	0	0
16494.97485	58728.61262	1536	178.20512	1	1436	1
16443.00276	58742.30473	1537	180.03929	1	1436	1
16455.7069	58717.50792	1539	176.984175	1	1436	1
16455.7069	58717.50792	1540	176.984175	1	1436	1
16099.03999	57782.10608	1560	173.95516	1	0	0
16045.78725	57771.77297	1571	134.80916	1	0	0
17090.29396	60570.99883	1628	271.44851	1	0	0
15916.79028	57144.20325	1629	155.26449	1	1435	66
17155.37385	60571.0659	1629	176.12221	1	0	0
15916.79028	57144.20325	1630	155.26449	1	1435	66
17095.54271	60542.14846	1630	207.36137	1	0	0
15916.79028	57144.20325	1631	155.26449	1	1435	66
16054.81105	56608.18863	1632	213.52907	1	0	0
16080.0084	56622.30346	1633	121.90358	1	0	0
16072.50201	56593.0265	1655	206.0337	1	0	0
16113.15206	56584.96992	1656	155.89285	1	0	0
14487.63683	59958.32161	1658	411.96403	1	0	0
14123.57988	55128.13366	1703	218.79315	1	0	0
14000.46543	55509.20414	1705	220.89945	1	0	0
16515.59519	57282.29669	1748	175.61693	1	0	0
16577.2301	57248.35341	1749	151.58257	1	0	0
16548.63919	57272.01041	1751	145.20409	1	0	0
16573.21059	57276.62234	1753	176.92094	1	0	0
16522.18224	57331.76941	1755	89.43638	1	0	0
16563.44294	57296.05564	1756	150.81313	1	0	0
16556.82351	57326.92085	1758	157.45172	1	0	0
16587.66189	57282.04561	1759	201.29796	1	0	0
16547.06167	57296.67957	1760	133.49544	1	0	0
16541.75067	57302.87411	1761	143.42578	1	0	0
16565.06033	57287.06088	1762	169.05295	1	0	0
16566.67901	57260.82822	1763	214.89086	1	0	0
16566.50007	57270.96078	1765	187.45604	1	0	0
16542.01101	57313.15822	1767	174.61201	1	0	0
16559.33541	57306.40942	1768	173.98421	1	0	0
16523.65787	57291.81879	1769	214.80313	1	0	0
16745.86716	61738.86331	1769	206.61431	1	0	0
16554.98641	57270.42634	1771	91.38542	1	0	0
14661.19149	54729.03906	1785	159.70843	1	0	0
14890.46571	54574.38284	1786	165.95902	1	0	0
14940.80793	54018.32352	1787	261.20233	1	0	0
15142.14643	53933.58281	1788	192.40986	1	0	0
16219.05589	57951.74851	1801	137.65897	1	391	3
14818.97901	59230.73638	1806	143.30096	1	0	0
16230.42471	59033.32969	1816	237.02373	1	0	0
16234.17822	59032.67406	1817	132.08601	1	0	0
16559.72056	57292.0089	1821	112.75033	1	0	0
16570.33838	57296.83323	1866	89.33213	1	0	0
16054.2721	56875.38883	1870	134.21658	1	0	0
16013.08883	56903.81334	1874	167.89037	1	0	0
16056.09103	56936.06172	1875	252.12699	1	0	0
16023.87693	56924.76332	1876	244.10725	1	0	0
16042.49361	56908.7086	1877	110.9567	1	0	0
16010.32929	56939.44173	1878	202.37275	1	0	0
16026.93694	56913.73373	1879	331.42048	1	0	0
16057.6382	56913.41436	1881	176.64165	1	0	0
16033.22642	56923.18415	1882	206.75224	1	0	0
16017.19237	56939.12617	1883	190.09111	1	0	0
16048.09245	56883.50096	1885	108.35596	1	0	0
16031.60369	56913.2486	1886	415.18836	1	0	0
16030.35842	56921.6485	1887	295.55937	1	0	0
16047.06739	56943.09775	1888	327.38652	1	0	0
16021.35961	56918.07639	1889	212.86214	1	0	0
17128.9428	59182.48013	1901	260.97951	1	0	0
16543.23153	57261.73883	1993	170.06552	1	0	0
16342.14996	58570.80521	2001	115.36266	1	0	0
16336.47985	58601.23359	2008	155.65591	1	0	0
16417.25389	58626.02424	2010	140.12124	1	0	0
16422.51444	58581.93329	2011	169.23174	1	0	0
16416.07509	58557.69771	2015	136.85044	1	0	0
16413.98027	58605.28576	2018	116.17639	1	0	0
16387.55696	58584.25098	2026	160.32994	1	0	0
16399.83231	58545.44441	2033	151.12758	1	0	0
16392.38101	58594.18784	2034	120.47844	1	0	0
16353.36865	58725.58623	2127	263.06311	1	1437	2
16312.07779	58753.08805	2128	295.092065	1	1437	2
16312.07779	58753.08805	2129	295.092065	1	1437	2
16326.42669	58741.10877	2131	232.1796	1	1437	2
16309.73777	58743.54854	2133	151.09964	1	1437	2
16314.32734	58772.26537	2135	183.34042	1	1437	2
16295.78031	58765.56011	2137	237.283	1	1437	2
16327.46327	58743.65653	2138	328.034595	1	1437	2
16327.46327	58743.65653	2139	328.034595	1	1437	2
16292.87888	58765.57118	2144	132.82651	1	1437	2
14939.28143	54053.43265	2151	235.33439	1	0	0
14918.56223	53907.6818	2152	266.28082	1	0	0
16320.9445	58792.28515	2162	130.95682	1	1437	2
16430.82914	58909.4594	2167	102.29097	1	0	0
17374.01815	59924.06709	2184	217.09299	1	0	0
15934.88265	57095.90982	2218	363.17857	1	1435	66
15888.65786	57047.61038	2219	126.08787	1	0	0
15939.91868	57104.87215	2220	184.30124	1	1435	66
15939.91868	57104.87215	2221	184.30124	1	1435	66
16285.331	58742.2627	2231	368.20457	1	1437	2
16266.39654	58734.05373	2233	171.71142	1	1437	2
16266.39654	58734.05373	2234	171.71142	1	1437	2
16275.42911	58729.05163	2237	144.543655	1	1437	2
15926.75691	57088.47367	2238	171.72262	1	1435	66
16275.42911	58729.05163	2238	144.543655	1	1437	2
16288.91709	58781.13021	2242	198.677805	1	1437	2
15961.32329	57127.28562	2243	197.26484	1	1435	66
16288.91709	58781.13021	2243	198.677805	1	1437	2
16268.9147	58779.35208	2246	199.748005	1	1437	2
16268.9147	58779.35208	2247	199.748005	1	1437	2
16239.97734	58739.13417	2249	178.43579	1	1437	2
16333.88668	58794.90841	2250	137.13829	1	1437	2
16266.92148	58737.81692	2251	193.76351	1	1437	2
16299.41967	58754.83206	2255	218.014285	1	1437	2
16299.41967	58754.83206	2256	218.014285	1	1437	2
14914.85026	61319.98885	2367	176.88589	1	0	0
15975.93269	57075.54721	2367	164.17748	1	1435	66
15925.02706	57131.4673	2368	416.72325	1	1435	66
15971.814	57093.95158	2369	168.51667	1	1435	66
15983.58328	58665.19696	2369	177.04938	1	0	0
15971.814	57093.95158	2370	168.51667	1	1435	66
15966.874	57136.50397	2371	131.49835	1	1435	66
15936.122	57122.74724	2372	291.6695483	1	1435	66
15936.122	57122.74724	2373	291.6695483	1	1435	66
15936.122	57122.74724	2374	291.6695483	1	1435	66
15936.122	57122.74724	2375	291.6695483	1	1435	66
15936.122	57122.74724	2376	291.6695483	1	1435	66
15936.122	57122.74724	2377	291.6695483	1	1435	66
15936.122	57122.74724	2378	291.6695483	1	1435	66
15936.122	57122.74724	2379	291.6695483	1	1435	66
15936.122	57122.74724	2380	291.6695483	1	1435	66
15936.122	57122.74724	2381	291.6695483	1	1435	66
15936.122	57122.74724	2382	291.6695483	1	1435	66
15936.122	57122.74724	2383	291.6695483	1	1435	66
16348.2533	58772.94683	2416	289.015565	1	1437	2
16348.2533	58772.94683	2417	289.015565	1	1437	2
16348.2533	58772.94683	2418	289.015565	1	1437	2
16348.2533	58772.94683	2419	289.015565	1	1437	2
16364.54521	58733.38387	2420	227.28711	1	1437	2
16467.35258	58161.72559	2431	132.24517	1	0	0
15993.24527	56258.11165	2521	253.17642	1	0	0
15369.50264	60309.18911	2537	406.02135	1	0	0
15938.44354	57150.12196	2538	178.57017	1	1435	66
15960.58171	57107.42541	2539	168.05574	1	1435	66
15941.61241	57117.79152	2542	138.19747	1	1435	66
15964.83864	57081.34887	2543	115.41405	1	1435	66
15961.63822	57179.5043	2546	192.38645	1	1435	66
15936.6029	57124.58931	2547	200.47795	1	1435	66
15924.01522	57155.17528	2549	242.97655	1	1435	66
15962.61737	57112.5781	2550	139.13469	1	1435	66
15930.92788	57138.8264	2551	219.23261	1	1435	66
15931.34088	57105.08849	2553	178.21537	1	1435	66
16429.92374	58774.50228	2565	235.23895	1	1436	1
16454.2169	58733.55289	2566	160.61459	1	1436	1
13996.86927	55263.8301	2567	323.35907	1	0	0
13936.3132	55259.99241	2568	267.70188	1	0	0
16453.41475	58785.70587	2568	118.78655	1	1436	1
16456.47498	58784.19462	2576	100.92992	1	1436	1
16464.03286	58800.67229	2581	170.09925	1	1436	1
16440.86186	58792.37481	2586	165.62581	1	1436	1
16518.54506	57325.94172	2610	196.60613	1	0	0
16484.96433	58784.27276	2650	118.43546	1	1436	1
16451.77921	58769.1899	2654	213.8002	1	1436	1
16451.77921	58769.1899	2655	213.8002	1	1436	1
16448.96719	58766.95287	2666	109.69695	1	1436	1
16444.22207	58767.35719	2672	133.41277	1	1436	1
16452.39557	58780.90701	2676	174.1876	1	1436	1
16456.72185	58735.84038	2677	115.63207	1	1436	1
16424.83274	58770.21072	2681	109.83625	1	1436	1
16467.8604	58719.87411	2686	209.90258	1	1436	1
16431.86505	58798.57372	2687	247.376	1	1436	1
16456.60318	58949.72185	2692	316.04375	1	0	0
16441.87612	58766.73501	2693	145.81277	1	1436	1
16442.76103	58786.07323	2695	170.38189	1	1436	1
16451.0132	58775.92131	2698	166.59527	1	1436	1
15617.94957	58774.04934	2699	231.0333	1	0	0
16405.38904	58761.32554	2699	134.71403	1	1436	1
15640.50004	58762.58732	2700	192.18257	1	0	0
15616.15532	58794.8878	2703	199.11026	1	0	0
15664.38166	58736.67467	2704	129.04179	1	0	0
16417.72651	60529.9639	2706	312.15501	1	0	0
16414.03311	58781.96261	2708	152.40002	1	1436	1
15687.53887	58799.50545	2710	158.88533	1	0	0
15627.18009	58785.65951	2711	177.24784	1	0	0
16419.44376	58766.83255	2711	179.79623	1	1436	1
15639.5703	58814.55255	2713	225.67092	1	0	0
15646.47853	58764.62087	2715	119.9898	1	0	0
16479.21687	58790.30069	2715	128.38655	1	1436	1
15671.4569	58820.28874	2716	95.30829	1	0	0
16437.72767	58788.94257	2717	261.226175	1	1436	1
16437.72767	58788.94257	2718	261.226175	1	1436	1
16437.72767	58788.94257	2719	261.226175	1	1436	1
16437.72767	58788.94257	2720	261.226175	1	1436	1
16461.46391	58750.61521	2721	157.28792	1	1436	1
16447.28735	58771.33701	2722	196.33613	1	1436	1
16447.28735	58771.33701	2723	196.33613	1	1436	1
16432.27351	58774.87821	2725	233.92659	1	1436	1
16442.63486	58772.09913	2727	254.5009	1	1436	1
15942.28619	57143.64203	2728	187.568745	1	1435	66
15942.28619	57143.64203	2729	187.568745	1	1435	66
16439.11722	58768.82429	2729	275.480765	1	1436	1
16439.11722	58768.82429	2730	275.480765	1	1436	1
16449.28626	58767.71011	2732	141.5267033	1	1436	1
16449.28626	58767.71011	2733	141.5267033	1	1436	1
16449.28626	58767.71011	2734	141.5267033	1	1436	1
16430.00725	58784.11906	2736	249.639175	1	1436	1
16430.00725	58784.11906	2737	249.639175	1	1436	1
16476.92633	58796.61766	2738	140.55727	1	1436	1
16424.04044	58772.64213	2740	189.925	1	1436	1
16453.75181	58768.38542	2742	266.06263	1	1436	1
16436.25287	58777.38584	2745	298.565825	1	1436	1
16436.25287	58777.38584	2746	298.565825	1	1436	1
16442.99827	58765.77379	2748	180.658415	1	1436	1
16442.99827	58765.77379	2749	180.658415	1	1436	1
16469.96945	58803.09405	2750	146.34621	1	1436	1
16436.89994	58777.70454	2751	277.109982	1	1436	1
16436.89994	58777.70454	2752	277.109982	1	1436	1
16436.89994	58777.70454	2753	277.109982	1	1436	1
16436.89994	58777.70454	2754	277.109982	1	1436	1
16436.89994	58777.70454	2755	277.109982	1	1436	1
16436.89994	58777.70454	2756	277.109982	1	1436	1
16436.89994	58777.70454	2757	277.109982	1	1436	1
16436.89994	58777.70454	2758	277.109982	1	1436	1
16436.89994	58777.70454	2759	277.109982	1	1436	1
16436.89994	58777.70454	2760	277.109982	1	1436	1
16436.31241	58787.46004	2762	284.61256	1	1436	1
16456.04827	58780.17913	2764	180.11078	1	1436	1
16456.04827	58780.17913	2765	180.11078	1	1436	1
16431.48509	58769.43617	2766	124.80339	1	1436	1
16448.60819	58778.09427	2769	275.40208	1	1436	1
16465.06197	58758.25273	2770	142.434265	1	1436	1
16465.06197	58758.25273	2771	142.434265	1	1436	1
16450.992	58771.91552	2773	223.8012633	1	1436	1
16450.992	58771.91552	2774	223.8012633	1	1436	1
16450.992	58771.91552	2775	223.8012633	1	1436	1
16427.02152	58768.36933	2776	201.97093	1	1436	1
16429.96761	58782.01783	2779	241.06533	1	1436	1
16457.51291	58802.82206	2781	117.58736	1	1436	1
15898.12216	55820.10378	2798	96.64983	1	0	0
15956.48315	57471.00645	2810	237.08286	1	0	0
17131.38386	61361.6756	2867	182.78863	1	0	0
15641.99143	58835.62613	2888	139.50659	1	0	0
17206.57421	60628.1363	2893	481.27472	1	0	0
17141.34798	60539.39068	2894	468.05478	1	0	0
17184.71117	60551.14846	2895	366.79742	1	0	0
15669.78336	58783.78218	2959	193.44591	1	0	0
14799.07091	59750.70388	2988	124.91661	1	0	0
14827.19509	59766.45355	2992	181.65513	1	0	0
14838.15698	59811.6322	2998	241.61967	1	0	0
14820.39991	59822.91582	2999	178.95905	1	0	0
14820.98046	59782.49515	3002	181.48717	1	0	0
14851.82768	59791.1616	3003	152.46932	1	0	0
14856.43052	59802.41033	3007	157.29731	1	0	0
14871.97872	59741.94943	3010	179.26078	1	0	0
14803.05773	59789.67107	3011	178.02363	1	0	0
14804.94305	59786.27264	3014	145.07497	1	0	0
14829.75961	59807.80437	3015	110.3823	1	0	0
14802.85397	59774.86422	3024	147.05784	1	0	0
16856.01958	61467.63503	3025	118.26484	1	0	0
14847.74319	59784.29828	3027	146.91427	1	0	0
16876.3062	59931.83928	3027	246.60807	1	0	0
14838.82621	59796.37683	3029	188.11104	1	0	0
14815.14939	59756.81187	3030	133.42965	1	0	0
14800.75855	59774.8935	3040	182.48893	1	0	0
14814.05496	59756.06141	3041	121.34896	1	0	0
14838.19461	59782.99976	3042	219.25102	1	0	0
14832.84436	59746.32548	3043	103.64103	1	0	0
16871.55189	60041.02971	3048	197.02588	1	0	0
17155.25441	59701.26113	3092	247.81009	1	0	0
15475.53158	53469.95531	3102	149.09405	1	0	0
15489.84665	53519.68981	3109	152.39598	1	0	0
15067.31121	57358.11142	3118	126.24403	1	0	0
16243.39944	58018.91401	3118	147.83132	1	391	3
16232.68946	57911.53809	3119	119.56793	1	391	3
16233.21107	57981.90656	3120	153.37782	1	391	3
16237.587	57964.87949	3122	171.23705	1	391	3
16251.23923	57942.86635	3124	154.78623	1	391	3
17007.01057	61728.64154	3125	122.80615	1	0	0
16235.23395	57965.222	3126	271.2647133	1	391	3
16235.23395	57965.222	3127	271.2647133	1	391	3
16235.23395	57965.222	3128	271.2647133	1	391	3
16263.01481	58002.96565	3129	150.08077	1	391	3
16226.67503	58001.25053	3131	138.4314	1	391	3
16218.43247	57908.58412	3132	154.74269	1	391	3
16270.00841	57975.45089	3133	126.68031	1	391	3
16231.87992	57979.06869	3134	181.2853	1	391	3
16231.25779	57972.4585	3136	249.003875	1	391	3
16231.25779	57972.4585	3137	249.003875	1	391	3
16241.29977	57944.48448	3139	115.23964	1	391	3
16234.28699	57980.52345	3142	203.7866267	1	391	3
16234.28699	57980.52345	3143	203.7866267	1	391	3
16234.28699	57980.52345	3144	203.7866267	1	391	3
14783.09279	59764.70927	3177	136.44503	1	0	0
14805.05758	59804.8007	3212	153.64804	1	0	0
16402.35368	57468.72519	3263	210.98245	1	0	0
16361.569	58741.28702	3302	138.05589	1	1437	2
16418.36947	58760.85588	3311	304.511135	1	1436	1
16418.36947	58760.85588	3312	304.511135	1	1436	1
16951.75219	57156.9151	3345	144.21855	1	0	0
14522.58262	56518.121	3347	142.45081	1	0	0
16970.63882	57162.98325	3356	247.99288	1	0	0
16927.98935	57178.71838	3357	158.78003	1	0	0
16941.14863	57197.04427	3358	195.83117	1	0	0
16946.60372	57178.07115	3359	128.70948	1	0	0
16344.43358	58757.77999	3360	291.40864	1	1437	2
16983.61752	57192.09445	3360	137.77667	1	0	0
16993.26191	57153.94745	3361	140.25346	1	0	0
14288.45777	53789.57566	3362	115.68285	1	0	0
14309.35549	53851.76046	3363	177.64673	1	0	0
16969.93717	57183.35867	3363	137.084	1	0	0
14299.3562	53797.82199	3366	227.25076	1	0	0
16964.90587	57200.22487	3366	165.94697	1	0	0
14305.334	53828.25681	3367	191.60894	1	0	0
16985.10786	57181.21101	3369	167.98504	1	0	0
14231.60849	53834.51668	3370	124.95352	1	0	0
16582.02659	55171.76999	3370	181.92379	1	0	0
14273.36629	53828.95771	3371	196.77424	1	0	0
16348.38713	58746.07446	3371	398.54845	1	1437	2
16671.98269	55406.02712	3371	123.93397	1	0	0
16968.12354	57172.95156	3371	161.81868	1	0	0
14261.99656	53832.46625	3372	203.01056	1	0	0
16341.48824	58740.94118	3373	236.82794	1	1437	2
14272.28269	53813.82649	3374	157.61888	1	0	0
16341.48824	58740.94118	3374	236.82794	1	1437	2
14288.91346	53829.87104	3375	273.04995	1	0	0
16341.48824	58740.94118	3375	236.82794	1	1437	2
14272.18111	53787.50877	3376	310.316	1	0	0
14292.59576	53881.27277	3377	127.64899	1	0	0
14284.58498	53831.23357	3378	160.96703	1	0	0
16405.134	58749.62545	3378	112.83277	1	1436	1
14285.51796	53833.98338	3379	194.0779	1	0	0
14269.59184	53787.17161	3380	320.70184	1	0	0
16342.59643	58742.08764	3380	356.85884	1	1437	2
16988.22659	57154.52656	3380	106.1444	1	0	0
16342.59643	58742.08764	3381	356.85884	1	1437	2
14256.77473	53823.25939	3382	135.46002	1	0	0
16350.49575	58742.21448	3383	210.73129	1	1437	2
16350.49575	58742.21448	3384	210.73129	1	1437	2
16991.72856	57177.39897	3384	136.15851	1	0	0
16350.49575	58742.21448	3385	210.73129	1	1437	2
16350.49575	58742.21448	3386	210.73129	1	1437	2
16109.46324	57369.83445	3388	189.50758	1	0	0
16363.16562	58734.83439	3388	170.92897	1	1437	2
16114.82484	57349.36331	3389	352.31608	1	0	0
16363.16562	58734.83439	3389	170.92897	1	1437	2
16108.84221	57366.05169	3390	210.82171	1	0	0
16363.16562	58734.83439	3390	170.92897	1	1437	2
16350.69719	58725.75416	3396	190.37739	1	1437	2
16115.02423	57357.48837	3400	137.61395	1	0	0
16113.82063	57364.00379	3401	251.22467	1	0	0
16104.4101	57349.91323	3402	371.60658	1	0	0
16105.92824	57349.62046	3403	350.6202	1	0	0
16109.29315	57383.6741	3404	173.62731	1	0	0
16113.20054	57373.63662	3405	145.62731	1	0	0
16087.52566	57363.66623	3407	142.94627	1	0	0
16072.46329	57351.34932	3408	320.53538	1	0	0
16439.65526	58732.63973	3415	140.23678	1	1436	1
16429.35096	58769.81355	3416	219.01951	1	1436	1
16424.65013	58753.42592	3418	258.33352	1	1436	1
14817.19662	59770.70747	3454	186.04432	1	0	0
16302.43461	58726.98503	3480	135.41873	1	1437	2
16284.86178	58742.58786	3482	177.620272	1	1437	2
16284.86178	58742.58786	3483	177.620272	1	1437	2
16284.86178	58742.58786	3484	177.620272	1	1437	2
16284.86178	58742.58786	3485	177.620272	1	1437	2
16284.86178	58742.58786	3486	177.620272	1	1437	2
16340.9324	58766.92431	3540	158.51694	1	1437	2
16296.14813	58747.3904	3541	127.21049	1	1437	2
16289.94423	58792.76108	3542	269.05363	1	1437	2
16339.08847	58790.71889	3551	120.70807	1	1437	2
16407.94429	58122.08157	3573	143.01508	1	0	0
16437.76245	58069.34224	3576	125.32205	1	0	0
16476.9612	57422.89138	3667	144.50228	1	0	0
16462.05193	57443.94897	3668	303.24063	1	0	0
16471.22353	57434.82034	3669	160.98904	1	0	0
16458.49432	57455.55215	3670	205.01298	1	0	0
16444.86234	57428.86539	3671	234.24438	1	0	0
14428.12956	58078.65512	3672	237.77724	1	0	0
16439.72357	57445.76997	3673	276.09977	1	0	0
16438.2892	57432.22395	3676	208.04603	1	0	0
16434.57056	57439.50027	3677	290.65655	1	0	0
14613.21842	57935.89336	3679	136.11434	1	0	0
16436.8919	57435.92136	3689	177.13343	1	0	0
16438.59584	57439.57105	3692	202.4937	1	0	0
16434.84281	57432.59695	3693	177.5851	1	0	0
16425.32141	57409.16698	3697	104.01694	1	0	0
16440.18375	57433.62818	3699	191.11104	1	0	0
16410.03546	57422.79396	3700	237.24845	1	0	0
16439.83553	57436.95732	3701	209.35915	1	0	0
16454.12411	57436.15694	3702	217.23435	1	0	0
16443.37867	57468.96489	3703	114.32358	1	0	0
16433.3848	57403.16767	3704	90.06	1	0	0
16445.82821	57417.09218	3705	117.39257	1	0	0
16442.61759	57418.27898	3709	250.86345	1	0	0
16062.59139	57951.02273	3711	177.37109	1	0	0
16441.54773	57412.63268	3712	150.62845	1	0	0
16448.91809	57414.44352	3715	163.35068	1	0	0
16459.92448	57414.32358	3718	134.73073	1	0	0
16463.65588	57402.891	3725	162.68173	1	0	0
16474.37351	57421.67172	3728	168.41526	1	0	0
16433.34367	57429.48317	3729	142.49104	1	0	0
16401.90546	57445.98997	3734	117.1844	1	0	0
16459.70927	57448.07968	3738	167.61072	1	0	0
16470.78538	57443.81651	3740	113.98163	1	0	0
16462.14569	57457.93011	3741	214.87453	1	0	0
16442.94012	57467.48617	3742	102.10314	1	0	0
16443.35099	57430.58233	3744	177.5654	1	0	0
16411.71085	57409.30789	3748	176.53768	1	0	0
15831.54087	59841.73661	3799	155.46088	1	0	0
17224.06139	61415.62496	3848	280.98351	1	0	0
16295.56334	58909.73242	3987	177.37164	1	0	0
16317.90083	58888.79313	3988	142.50202	1	0	0
16358.98802	58940.27246	3992	135.34418	1	0	0
17221.13439	59755.37982	4001	148.25553	1	0	0
17133.08419	60005.84392	4010	251.89402	1	0	0
14179.10205	55213.29613	4039	150.39684	1	0	0
14173.64636	55211.59318	4040	172.10061	1	0	0
14205.75338	55089.15632	4041	244.93566	1	0	0
14879.46253	55764.41018	4045	173.987	1	0	0
14882.50308	55805.63346	4046	166.32739	1	0	0
14880.1307	56082.06553	4048	133.20703	1	0	0
15979.0327	57261.63114	4053	169.96595	1	1434	4
16035.75517	57276.23078	4054	331.23023	1	1434	4
16035.75517	57276.23078	4055	331.23023	1	1434	4
16010.33359	57281.24205	4056	250.80573	1	1434	4
16010.33359	57281.24205	4057	250.80573	1	1434	4
16010.33359	57281.24205	4058	250.80573	1	1434	4
16010.33359	57281.24205	4059	250.80573	1	1434	4
16309.88049	54812.80128	4059	406.79519	1	0	0
16010.33359	57281.24205	4060	250.80573	1	1434	4
16216.36052	55036.8401	4060	332.09677	1	0	0
16025.67339	57264.69448	4061	205.499755	1	1434	4
16025.67339	57264.69448	4062	205.499755	1	1434	4
16067.86973	57262.16569	4063	218.72631	1	1434	4
16024.76836	57313.51042	4064	248.45665	1	1434	4
16014.99562	57250.97459	4065	176.74891	1	1434	4
16017.64619	57282.61856	4066	276.431382	1	1434	4
16017.64619	57282.61856	4067	276.431382	1	1434	4
16017.64619	57282.61856	4068	276.431382	1	1434	4
16017.64619	57282.61856	4069	276.431382	1	1434	4
16017.64619	57282.61856	4070	276.431382	1	1434	4
16043.19068	57280.90843	4072	319.80408	1	1434	4
16043.19068	57280.90843	4073	319.80408	1	1434	4
16011.25073	57281.68074	4074	312.4319933	1	1434	4
16011.25073	57281.68074	4075	312.4319933	1	1434	4
16011.25073	57281.68074	4076	312.4319933	1	1434	4
16011.25073	57281.68074	4077	312.4319933	1	1434	4
16011.25073	57281.68074	4078	312.4319933	1	1434	4
16011.25073	57281.68074	4079	312.4319933	1	1434	4
16011.25073	57281.68074	4080	312.4319933	1	1434	4
16011.25073	57281.68074	4081	312.4319933	1	1434	4
16011.25073	57281.68074	4082	312.4319933	1	1434	4
16011.25073	57281.68074	4083	312.4319933	1	1434	4
16011.25073	57281.68074	4084	312.4319933	1	1434	4
16011.25073	57281.68074	4085	312.4319933	1	1434	4
16027.81776	57285.8317	4087	255.93543	1	1434	4
16027.81776	57285.8317	4088	255.93543	1	1434	4
16027.81776	57285.8317	4089	255.93543	1	1434	4
16027.81776	57285.8317	4090	255.93543	1	1434	4
16027.81776	57285.8317	4091	255.93543	1	1434	4
16003.99257	57303.43404	4092	161.44931	1	1434	4
16808.47657	59521.5535	4096	134.80681	1	0	0
17068.85361	60462.57293	4096	271.38441	1	0	0
14301.91468	60206.01388	4140	388.82224	1	0	0
14288.8422	60251.73815	4141	201.8356	1	0	0
15978.50914	56722.0817	4148	170.5713	1	0	0
15639.73327	58079.61096	4164	215.86571	1	0	0
16279.48643	58714.48697	4242	165.17991	1	1437	2
16457.64624	58725.04468	4257	125.35328	1	1436	1
16439.94625	58697.41395	4259	100.73027	1	1436	1
16432.13309	58702.51527	4263	196.69936	1	1436	1
16453.79224	58710.82756	4269	128.3395	1	1436	1
16402.25939	58736.30952	4272	125.60296	1	1436	1
17064.77793	61430.25953	4308	204.18295	1	0	0
16970.53624	57488.9463	4351	129.27805	1	0	0
16946.56849	57483.12334	4354	146.1041	1	0	0
16903.74726	57471.99846	4356	135.39304	1	0	0
16961.44158	57474.16419	4357	133.01906	1	0	0
16597.08154	54263.6172	4366	201.95944	1	0	0
16432.99011	54169.35329	4367	187.25864	1	0	0
16615.24391	54369.22116	4369	173.94326	1	0	0
15900.62097	58453.402	4372	288.71694	1	0	0
15896.85627	58453.40469	4372	308.04346	1	0	0
16672.73038	55108.36478	4374	95.73987	1	0	0
15936.06599	58461.63858	4378	198.25892	1	0	0
15919.53582	58448.3239	4380	172.98346	1	0	0
15901.05854	58472.79866	4381	212.37342	1	0	0
15941.62109	58493.44144	4382	313.34051	1	0	0
15924.56336	58481.70618	4383	164.32973	1	0	0
15891.80853	58463.58604	4384	249.9135	1	0	0
15897.2427	58446.24523	4385	221.33591	1	0	0
15914.23736	58443.2947	4386	156.40304	1	0	0
15934.21581	58468.5817	4387	280.72334	1	0	0
15932.14439	58464.68144	4388	227.48513	1	0	0
15881.44672	58457.8327	4389	167.11815	1	0	0
15896.38798	58472.35163	4390	328.0551	1	0	0
15922.57952	58487.80218	4391	103.99602	1	0	0
15891.63343	58453.0394	4392	209.96281	1	0	0
15941.67662	58484.76258	4393	170.91573	1	0	0
15906.58832	58462.23161	4394	421.78292	1	0	0
15942.48123	58469.61361	4395	250.06092	1	0	0
14937.84627	54041.34696	4396	139.44095	1	0	0
15912.57372	58457.78725	4396	232.0733	1	0	0
15910.17589	58484.46626	4397	127.01949	1	0	0
15934.91391	58478.6622	4398	268.00876	1	0	0
15503.83047	53766.63711	4399	146.78422	1	0	0
15478.44469	53792.02332	4400	177.71105	1	0	0
15884.84375	58458.81848	4400	220.17042	1	0	0
15488.94903	53783.0359	4401	268.02438	1	0	0
15905.1621	58483.18651	4401	246.04415	1	0	0
15483.35385	53772.62835	4402	342.91279	1	0	0
15903.34404	58485.72338	4402	370.39489	1	0	0
15491.60971	53766.28967	4403	179.91554	1	0	0
15908.02562	58489.75324	4403	277.30894	1	0	0
15902.55608	58471.07421	4404	222.63247	1	0	0
16454.18375	58732.22504	4421	138.03133	1	1436	1
16454.18375	58732.22504	4422	138.03133	1	1436	1
15413.3051	53789.05734	4426	123.55115	1	0	0
16408.15174	58745.54094	4426	87.6411	1	1436	1
16463.35573	58746.19833	4429	128.74272	1	1436	1
16398.527	58738.08895	4431	128.31639	1	1436	1
16429.50469	58717.2778	4433	255.75204	1	1436	1
16420.9925	59249.28438	4434	297.51389	1	0	0
14405.76147	54040.84986	4447	133.56496	1	0	0
14431.65135	53858.942	4448	192.91956	1	0	0
14708.1393	53760.46506	4449	412.09723	1	0	0
14713.43494	53752.59123	4450	252.37326	1	0	0
14690.02014	53777.43793	4451	149.80068	1	0	0
14440.02715	59497.04548	4492	201.19258	1	0	0
15923.78043	57041.07704	4578	162.21386	1	0	0
15711.63446	57344.27854	4589	156.24179	1	0	0
15701.60653	57316.18323	4597	176.25161	1	0	0
16139.40215	60689.433	4658	178.82502	1	0	0
15731.88729	53446.16242	4672	176.96084	1	0	0
15748.81469	53486.73618	4674	141.76096	1	0	0
15736.44711	53466.59344	4675	188.37306	1	0	0
15734.41862	53481.98978	4676	113.6775	1	0	0
15849.29476	53653.18667	4677	134.78858	1	0	0
15558.48192	57577.58055	4747	214.38039	1	0	0
15525.20868	57564.25403	4748	154.02867	1	0	0
15552.23906	57545.64944	4749	220.1162	1	0	0
15566.02989	57578.91357	4751	167.46916	1	0	0
15574.86466	57552.47009	4752	193.25056	1	0	0
15586.92795	57511.11585	4753	230.47233	1	0	0
15563.08518	57563.89684	4754	270.60397	1	0	0
15544.16626	57572.5296	4755	334.64294	1	0	0
16244.7445	58737.56399	4782	193.42494	1	1437	2
16244.70221	58747.20527	4784	206.62741	1	1437	2
16244.70221	58747.20527	4785	206.62741	1	1437	2
16244.70221	58747.20527	4786	206.62741	1	1437	2
16244.70221	58747.20527	4787	206.62741	1	1437	2
16301.60094	58737.00314	4790	133.93163	1	1437	2
16272.66428	58729.03972	4795	207.90627	1	1437	2
16272.66428	58729.03972	4796	207.90627	1	1437	2
16272.66428	58729.03972	4797	207.90627	1	1437	2
16272.66428	58729.03972	4798	207.90627	1	1437	2
16257.28684	58763.08174	4799	141.4549	1	1437	2
16257.28684	58763.08174	4800	141.4549	1	1437	2
16251.81656	58736.90814	4801	247.3390467	1	1437	2
16251.81656	58736.90814	4802	247.3390467	1	1437	2
16251.81656	58736.90814	4803	247.3390467	1	1437	2
16277.04926	58713.12078	4805	242.08935	1	1437	2
16239.85938	58729.6807	4807	180.094205	1	1437	2
16239.85938	58729.6807	4808	180.094205	1	1437	2
16279.30135	58764.97306	4809	149.6787	1	1437	2
16236.59576	58770.2763	4810	189.854635	1	1437	2
16236.59576	58770.2763	4811	189.854635	1	1437	2
16253.94954	58740.7663	4813	183.65904	1	1437	2
17070.50467	61367.685	4814	137.31517	1	0	0
16261.51948	58722.29665	4816	148.01926	1	1437	2
16308.96077	58804.78237	4817	125.00425	1	1437	2
16271.69022	58743.02645	4818	159.41723	1	1437	2
16239.59238	58763.68092	4820	188.30126	1	1437	2
16264.32266	58728.23552	4821	217.62044	1	1437	2
16274.66232	58729.37478	4822	177.5027725	1	1437	2
16274.66232	58729.37478	4823	177.5027725	1	1437	2
16274.66232	58729.37478	4824	177.5027725	1	1437	2
16274.66232	58729.37478	4825	177.5027725	1	1437	2
16298.8239	58793.96445	4828	146.02187	1	1437	2
16259.02806	58742.51573	4831	116.18357	1	1437	2
14280.53974	60322.89335	4867	153.80083	1	0	0
14473.39509	59949.82769	4868	151.79474	1	0	0
14499.72429	59907.42819	4869	158.29968	1	0	0
16275.77034	58742.35788	4869	178.61272	1	1437	2
16275.77034	58742.35788	4870	178.61272	1	1437	2
16033.46623	59155.94803	4898	143.69904	1	0	0
14491.0273	60025.20265	4946	364.48686	1	0	0
16583.11024	56858.40111	4997	133.84529	1	0	0
14280.17357	57768.01975	5002	119.44217	1	0	0
14441.19705	57847.03502	5015	124.10139	1	0	0
16066.50539	57253.4912	5038	240.45801	1	1434	4
16023.25285	57241.39131	5040	179.33283	1	1434	4
16069.36809	57277.20845	5041	182.03936	1	1434	4
16019.66762	57283.69389	5043	160.9877	1	1434	4
16031.42219	57246.10896	5044	150.57199	1	1434	4
15268.07782	61033.22378	5110	156.17459	1	0	0
15267.34054	61041.32696	5112	160.76125	1	0	0
15412.65495	55078.0535	5148	194.35669	1	0	0
15615.37213	57265.04348	5205	154.00205	1	0	0
15631.60708	57245.50833	5218	106.70519	1	0	0
15650.43305	57228.65952	5219	106.58168	1	0	0
15701.23147	57914.07717	5330	164.15247	1	0	0
16895.86984	61598.6085	5370	180.08392	1	0	0
14622.89974	62072.72169	5410	297.86215	1	0	0
15472.16979	53307.16016	5439	130.04401	1	0	0
15337.52873	58120.99149	5443	238.50012	1	0	0
15283.29244	58100.1367	5444	162.90936	1	0	0
17089.20219	60039.06759	5457	336.06639	1	0	0
17103.36775	59988.39084	5458	169.8059	1	0	0
16271.26529	57962.06766	5542	214.80449	1	391	3
14916.2034	57075.1495	5601	244.8605	1	0	0
17347.60092	61404.39562	5671	170.07948	1	0	0
16700.67536	55573.44958	5694	148.941	1	0	0
15894.7794	57105.14729	5738	124.34873	1	1435	66
16921.27407	59552.04308	5818	165.87242	1	0	0
16939.1324	59549.16681	5820	264.10679	1	0	0
15847.42009	54955.56316	5821	246.6085	1	0	0
16941.13295	59556.53485	5821	173.31105	1	0	0
16938.66232	59519.7095	5822	212.76326	1	0	0
16953.54325	59538.20839	5823	146.89181	1	0	0
14501.2362	55283.49653	5837	218.57835	1	0	0
14427.98152	55351.55143	5839	228.37915	1	0	0
14540.24939	55311.68766	5842	173.73365	1	0	0
14339.1028	55166.05864	5843	137.02494	1	0	0
14395.53204	53789.19632	5844	155.81381	1	0	0
14540.27243	55234.52143	5844	131.64349	1	0	0
14796.64157	55655.34192	5849	254.45192	1	0	0
14774.36349	55647.70288	5850	156.88895	1	0	0
14938.69747	55442.95786	5854	184.30506	1	0	0
14847.89478	55554.70676	5855	111.40882	1	0	0
14954.03684	55518.32715	5857	191.48023	1	0	0
16326.95543	58020.01119	5857	134.58732	1	0	0
14907.49423	55553.85116	5861	130.77991	1	0	0
15837.26014	55418.91478	5861	209.35066	1	0	0
14747.15481	55671.63738	5862	146.7794	1	0	0
16301.45318	57992.37742	5877	145.53891	1	391	3
16303.41452	58076.97189	5880	246.16156	1	0	0
16336.23801	58035.82623	5884	306.61705	1	0	0
16361.71476	58034.27206	5885	180.49578	1	0	0
16323.41155	58054.74335	5889	133.95671	1	0	0
15953.35074	56107.43043	5935	133.20732	1	0	0
16936.5694	60652.71596	5947	457.31468	1	0	0
16935.04187	60678.03738	5948	419.70185	1	0	0
16958.84033	60659.70553	5949	400.34397	1	0	0
16950.25188	60654.66478	5950	272.32678	1	0	0
16954.66727	60665.46277	5961	340.18133	1	0	0
15664.92957	53868.82822	5968	297.07415	1	0	0
15649.93701	53861.65409	5969	359.94228	1	0	0
16940.07183	60666.45643	5969	363.84797	1	0	0
15684.50741	53908.21017	5970	248.76265	1	0	0
15671.47348	53912.98553	5971	248.94172	1	0	0
16949.80412	60688.81516	5971	187.14994	1	0	0
15648.70879	53864.64695	5972	236.01412	1	0	0
15624.97554	53910.85002	5973	316.01715	1	0	0
15666.70688	53879.9551	5974	266.64686	1	0	0
15817.61345	55414.08556	5977	263.96363	1	0	0
16962.62262	60712.26579	5977	155.24282	1	0	0
17001.84723	60701.44034	5987	211.36153	1	0	0
16939.60333	60694.73707	5991	205.13366	1	0	0
15805.40571	59034.71801	5997	369.1111	1	0	0
15801.74547	59043.92913	5998	388.48621	1	0	0
15631.79316	53889.19117	6004	451.40106	1	0	0
15621.93021	53869.65765	6005	262.6846	1	0	0
16011.16077	57278.85932	6007	183.24638	1	1434	4
16010.99876	57328.56252	6008	187.44867	1	1434	4
16386.69621	58633.83717	6009	216.99501	1	0	0
16008.01558	57312.4266	6013	128.1921867	1	1434	4
16008.01558	57312.4266	6014	128.1921867	1	1434	4
16008.01558	57312.4266	6015	128.1921867	1	1434	4
16065.86064	57332.47403	6017	150.0099	1	1434	4
16916.19271	60676.45686	6018	273.12685	1	0	0
16924.72254	60638.09978	6020	260.85783	1	0	0
16948.25675	60691.99378	6021	333.55629	1	0	0
16963.16896	60713.77745	6029	157.18815	1	0	0
16954.20745	60665.24275	6031	196.66087	1	0	0
16930.22945	60650.84836	6032	234.46045	1	0	0
16940.65807	60680.51781	6035	492.9833	1	0	0
16933.05861	60682.73568	6036	247.9986	1	0	0
16955.23804	60659.15655	6047	220.10549	1	0	0
16955.04442	60653.70304	6050	271.84907	1	0	0
16531.70391	54461.91039	6057	373.82803	1	0	0
16426.85675	54520.85217	6065	105.62518	1	0	0
16456.044	54468.06194	6067	120.60355	1	0	0
16079.42249	57526.1781	6097	201.93969	1	0	0
16095.35925	57495.38929	6098	235.97666	1	0	0
16108.79684	55884.1559	6116	111.20048	1	0	0
16048.96618	57278.64833	6128	216.13795	1	1434	4
16022.95013	57247.37233	6129	259.79228	1	1434	4
16056.14298	57301.41131	6130	174.44253	1	1434	4
16056.14298	57301.41131	6131	174.44253	1	1434	4
16017.65795	57305.20942	6132	157.50428	1	1434	4
16037.67147	57262.79672	6133	223.9842	1	1434	4
16072.3629	57284.36024	6134	154.21803	1	1434	4
16117.20985	57913.51213	6138	230.07532	1	412	0
16116.1342	57955.10876	6139	174.76434	1	412	0
16100.17821	57941.55047	6141	201.80849	1	0	0
16108.76639	57978.92417	6142	159.49426	1	412	0
16100.07822	57940.37911	6144	233.15225	1	412	0
16068.6238	57958.25797	6145	139.96792	1	412	0
16068.6238	57958.25797	6146	139.96792	1	412	0
16664.96691	61696.28842	6149	95.6366	1	0	0
16150.48838	57956.05202	6150	186.54065	1	412	0
16053.5576	57961.7865	6153	180.90754	1	412	0
16108.92561	57917.03523	6154	186.99472	1	412	0
16116.81974	57994.62869	6155	124.95605	1	412	0
16074.05319	57926.60218	6156	165.5440467	1	412	0
16074.05319	57926.60218	6157	165.5440467	1	412	0
16074.05319	57926.60218	6158	165.5440467	1	412	0
16084.95394	57918.30794	6160	210.05365	1	412	0
16064.33548	57984.73996	6166	151.41723	1	412	0
16107.34136	57929.94173	6167	208.3429	1	412	0
16130.79099	57953.15084	6169	174.18035	1	412	0
16071.30674	57932.44084	6170	151.56318	1	0	0
16082.02921	57957.45547	6172	127.22751	1	412	0
16026.34915	57922.54538	6173	183.51258	1	0	0
16112.65156	57923.74421	6174	159.20579	1	412	0
16073.97835	57932.86632	6176	228.4826	1	0	0
16121.2088	57937.09637	6179	254.03618	1	412	0
16052.41159	57961.78503	6180	190.21104	1	412	0
16101.05818	57918.48869	6189	155.01026	1	412	0
16052.79631	58438.8348	6201	161.09504	1	0	0
16011.12816	58430.51068	6202	191.30958	1	0	0
16048.91479	58463.628	6203	199.09066	1	0	0
16084.09496	60573.6718	6218	429.59339	1	0	0
16056.1635	60564.89129	6219	220.41813	1	0	0
16046.10401	60553.03532	6222	147.59307	1	0	0
16114.9949	57958.21384	6240	163.57411	1	412	0
16291.81542	58737.75342	6318	180.3156	1	1437	2
16409.95484	60685.6208	6345	297.89301	1	0	0
15144.39811	61570.37278	6369	198.35821	1	0	0
14864.92294	56945.2247	6385	331.04267	1	0	0
14902.95455	56978.70941	6386	266.92575	1	0	0
15598.52703	54784.9824	6394	188.72755	1	0	0
15992.32663	60676.27428	6443	141.09022	1	0	0
15972.51785	60663.22573	6444	129.34277	1	0	0
15963.56509	60579.34932	6445	155.33213	1	0	0
16003.45683	60665.73259	6453	177.70292	1	0	0
15608.99356	58983.04195	6507	202.28491	1	0	0
15581.95717	58973.38198	6508	221.63488	1	0	0
15624.39457	58065.29714	6510	143.27571	1	0	0
15636.17969	58960.80673	6510	123.14112	1	0	0
15617.75593	58949.70562	6511	126.93149	1	0	0
15652.02489	58087.75611	6512	184.79117	1	0	0
15613.47078	59021.76112	6512	143.63848	1	0	0
15629.34215	58980.61849	6513	335.57649	1	0	0
15592.42256	59004.86587	6514	238.77142	1	0	0
15577.11393	58973.90937	6515	184.88348	1	0	0
15603.37613	58991.99191	6517	389.8781	1	0	0
15610.78055	58984.05779	6519	184.48501	1	0	0
15610.83366	59007.09006	6524	173.47138	1	0	0
15584.69536	58992.65881	6525	115.8618	1	0	0
15618.90272	59001.38259	6526	192.04504	1	0	0
15618.18327	59020.50345	6527	122.71294	1	0	0
15605.3173	58992.1177	6529	205.77541	1	0	0
14212.98966	59617.51915	6530	194.73193	1	0	0
15609.70652	59006.80894	6530	157.13415	1	0	0
15596.51166	59002.73833	6531	107.51926	1	0	0
15603.86479	59003.13606	6532	136.90608	1	0	0
15614.58646	58952.8961	6533	152.27439	1	0	0
14733.35432	57265.15815	6534	201.94626	1	0	0
14594.89287	58265.07389	6617	150.61164	1	0	0
14484.84325	58263.08286	6618	136.47062	1	0	0
14540.32909	58245.42378	6623	118.26721	1	0	0
14550.77796	58243.50325	6627	145.324	1	0	0
14478.87949	58201.20087	6628	127.61884	1	0	0
14457.96264	58173.77467	6629	146.20399	1	0	0
15391.91673	53509.55626	6635	222.20675	1	0	0
14563.36092	58225.77333	6637	193.96966	1	0	0
15968.32222	58534.81781	6639	151.52028	1	0	0
14522.4711	58298.70304	6640	156.62237	1	0	0
16002.59344	58498.81138	6640	119.84817	1	0	0
14570.91208	58304.76527	6642	121.12943	1	0	0
14544.14075	58272.07147	6643	176.78311	1	0	0
14547.8049	58327.35408	6644	171.67872	1	0	0
15994.22593	58505.87475	6644	132.09299	1	0	0
14554.49404	58363.2002	6645	299.67958	1	0	0
14604.48378	58391.98735	6646	257.97337	1	0	0
15967.55793	58545.84857	6648	158.15478	1	0	0
16023.94833	58503.69517	6649	106.8264	1	0	0
15104.41729	59073.88913	6668	219.06276	1	0	0
15090.11813	58975.45628	6670	228.6383	1	0	0
14675.39675	58638.7078	6672	128.13711	1	0	0
14535.89889	58148.21232	6677	231.36982	1	0	0
15954.95524	56711.28065	6701	238.90771	1	0	0
15948.88467	56703.41562	6702	124.71625	1	0	0
14550.64571	58901.91273	6806	119.86008	1	0	0
16862.57741	57260.85561	6881	245.16862	1	0	0
16364.05352	54156.86546	6885	130.21321	1	0	0
16364.74721	54125.70095	6886	176.10446	1	0	0
16585.20255	54210.64526	6892	196.47533	1	0	0
16389.34562	58777.72898	6913	236.71836	1	1436	1
16410.66509	58755.10418	6915	116.110625	1	1436	1
16410.66509	58755.10418	6916	116.110625	1	1436	1
16410.77518	58771.91329	6920	145.28771	1	1436	1
16410.77518	58771.91329	6921	145.28771	1	1436	1
16410.77518	58771.91329	6922	145.28771	1	1436	1
15520.6404	60013.21137	7102	194.12452	1	0	0
15946.06775	59333.03646	7116	275.08104	1	0	0
16399.31163	59141.53389	7117	216.36152	1	0	0
16281.80977	59034.90135	7118	210.49139	1	0	0
16265.52489	59084.25216	7120	245.30395	1	0	0
16106.76235	59071.38949	7121	305.90398	1	0	0
16127.91539	59135.62841	7122	180.35338	1	0	0
16529.1168	57856.68931	7130	121.94179	1	0	0
16870.69711	57958.68887	7165	468.82301	1	0	0
16923.29483	58000.21512	7166	325.28888	1	0	0
16417.46879	57410.99168	7167	121.92212	1	0	0
16657.25962	61628.83299	7307	159.00511	1	0	0
16470.47858	58754.46479	7325	123.25526	1	1436	1
16458.72505	58718.65317	7327	208.64959	1	1436	1
16479.33499	58744.62475	7339	140.22392	1	1436	1
15973.52451	57547.31109	7510	125.78498	1	1439	18
15948.4175	57147.08117	7511	355.30777	1	1435	66
15983.28321	57586.42602	7512	219.56456	1	1439	18
15934.41478	57554.90905	7513	179.385305	1	1439	18
15934.41478	57554.90905	7514	179.385305	1	1439	18
15891.4847	57146.49392	7515	184.01708	1	1435	66
14288.27009	60677.14509	7520	217.57312	1	0	0
15907.26587	57124.68254	7522	191.9296	1	1435	66
15927.09249	57142.23021	7525	108.97756	1	1435	66
16445.92514	55548.91857	7546	130.98396	1	0	0
16541.17209	55587.75783	7549	110.87599	1	0	0
16436.32523	55586.03146	7554	117.63774	1	0	0
15272.69357	58985.09658	7561	135.84945	1	0	0
16574.05161	55053.64666	7573	201.31404	1	0	0
16206.92027	54976.56019	7574	195.13992	1	0	0
16147.92892	54821.28104	7575	139.2562	1	0	0
14030.5745	56292.1426	7579	146.54321	1	0	0
13997.25437	56249.01784	7580	140.98091	1	0	0
14214.32696	55423.79601	7588	177.70618	1	0	0
13904.21021	55631.26421	7591	169.9276	1	0	0
15955.25624	57076.80779	7596	199.52233	1	1435	66
15921.57637	57079.00869	7601	202.69843	1	1435	66
15982.53843	57074.16662	7610	177.156775	1	1435	66
15982.53843	57074.16662	7611	177.156775	1	1435	66
15978.90567	57080.31232	7616	167.56922	1	1435	66
15938.34157	57084.32951	7626	196.27185	1	1435	66
15950.88358	57087.03956	7634	149.55612	1	1435	66
14634.6567	54373.22302	7721	368.12315	1	0	0
16292.95574	58772.73779	7721	151.12839	1	1437	2
14690.83662	54371.67657	7722	159.08493	1	0	0
16346.84037	58787.0342	7724	144.52899	1	1437	2
16315.72108	58761.67619	7725	189.39939	1	1437	2
16263.32677	58726.705	7728	143.56802	1	1437	2
16317.71033	58733.93762	7731	169.6257075	1	1437	2
16317.71033	58733.93762	7732	169.6257075	1	1437	2
16317.71033	58733.93762	7733	169.6257075	1	1437	2
16317.71033	58733.93762	7734	169.6257075	1	1437	2
16285.04683	58713.62671	7738	156.0561	1	1437	2
14779.96633	59202.8404	7739	90.00912	1	0	0
16285.04683	58713.62671	7739	156.0561	1	1437	2
16285.04683	58713.62671	7740	156.0561	1	1437	2
14777.67095	59229.38157	7741	126.62044	1	0	0
16304.88847	58765.28973	7742	96.02519	1	1437	2
14148.14946	54842.57382	7744	196.27896	1	0	0
16384.64521	57323.46038	7744	217.83357	1	0	0
16385.19945	57338.63676	7745	175.85888	1	0	0
16397.00935	57305.02587	7746	148.11536	1	0	0
16292.45967	58795.32688	7747	191.49499	1	1437	2
16334.84297	58725.1267	7749	182.69078	1	1437	2
16292.41781	58757.59304	7750	112.54034	1	1437	2
16293.7899	58730.12955	7752	203.61271	1	1437	2
16331.5425	58764.07075	7753	101.31015	1	1437	2
16381.74159	57338.69403	7755	152.83546	1	0	0
16367.76007	57304.94091	7757	171.06232	1	0	0
16335.144	58792.30633	7760	186.11452	1	1437	2
16293.46315	58773.70636	7761	178.34045	1	1437	2
16802.33627	59482.49404	7784	91.6306	1	0	0
13952.06159	54377.66838	7848	125.43262	1	0	0
16268.0053	58937.49159	7856	138.60747	1	0	0
16298.98974	58917.84844	7857	187.18472	1	0	0
16272.18763	58951.65744	7859	220.29297	1	0	0
16274.27545	58923.00948	7860	184.60444	1	0	0
16289.43505	58901.6139	7861	189.17475	1	0	0
14661.59539	58413.01893	7862	402.19222	1	0	0
14635.48406	58423.68055	7863	399.22101	1	0	0
16273.56878	58897.65605	7863	141.47374	1	0	0
15286.18435	60415.10661	7864	263.14262	1	0	0
15145.2663	60124.9452	7865	364.86567	1	0	0
16313.78013	58876.02197	7865	123.24056	1	0	0
16287.56662	58938.56091	7867	188.10632	1	0	0
16285.66127	58936.87385	7868	116.39748	1	0	0
16310.22749	58933.90466	7870	224.43803	1	0	0
16298.21879	58923.15071	7871	144.59565	1	0	0
14647.76693	60221.66159	7907	255.16439	1	0	0
14627.10202	60243.69608	7908	131.22036	1	0	0
16378.35916	60501.11738	7926	313.29465	1	0	0
15952.51802	60442.27804	7929	429.52993	1	0	0
15408.30725	59436.8114	7934	287.67323	1	0	0
15488.63296	59420.77493	7935	372.473	1	0	0
15465.32601	59451.85448	7936	411.58891	1	0	0
16369.19325	54273.56	7963	213.02494	1	0	0
16291.72521	58503.90011	7970	165.86078	1	0	0
16267.95472	58458.09069	7972	137.37241	1	0	0
16292.7075	58455.07259	7973	163.37177	1	0	0
16271.81537	58499.47096	7974	162.01818	1	0	0
16287.3998	58507.72036	7975	388.45953	1	0	0
16305.8186	58508.35675	7976	194.36746	1	0	0
15946.11127	56690.73126	7977	315.44697	1	0	0
16212.18971	58471.16118	7977	230.35398	1	0	0
15014.29456	62017.69531	7980	126.12106	1	0	0
15933.03445	56694.4572	7980	288.6563	1	0	0
15964.62757	56731.94832	7984	146.10787	1	0	0
16283.22897	58538.24441	7984	145.35351	1	0	0
16273.43739	58492.17665	7991	102.28951	1	0	0
16281.08482	58511.57024	7992	172.00743	1	0	0
16383.62803	58472.55817	7993	140.72367	1	0	0
15009.25594	62029.25231	8005	177.18843	1	0	0
14950.6928	61988.19892	8012	91.49858	1	0	0
15012.62115	62015.41007	8013	125.51789	1	0	0
14993.06915	61978.27363	8027	144.97765	1	0	0
16452.28156	59633.20073	8045	205.97699	1	0	0
16490.29448	59558.4038	8046	114.65557	1	0	0
14958.75558	59718.11875	8053	148.98547	1	0	0
15064.2036	60049.38422	8054	100.20283	1	0	0
15937.69104	56688.81515	8089	181.58754	1	0	0
16297.4144	58561.10346	8097	123.28937	1	0	0
16305.22531	58487.57759	8109	197.20131	1	0	0
14825.34715	54935.91614	8134	164.80021	1	0	0
17013.80702	60653.36341	8227	441.44691	1	0	0
16990.47404	60705.28635	8228	204.43064	1	0	0
16650.70446	61544.59136	8311	437.9444	1	0	0
16714.21549	61500.6362	8312	259.20814	1	0	0
16732.69446	60726.61897	8318	247.81212	1	0	0
16966.21419	60232.18459	8322	432.19624	1	0	0
16939.02386	61495.43445	8376	111.86389	1	0	0
14899.53073	60564.95495	8441	191.98005	1	0	0
14798.06065	60459.09777	8442	255.731	1	0	0
15897.35934	57135.98804	8537	231.6118533	1	1435	66
15897.35934	57135.98804	8538	231.6118533	1	1435	66
15897.35934	57135.98804	8539	231.6118533	1	1435	66
15907.14775	57159.35643	8542	229.933215	1	1435	66
15907.14775	57159.35643	8543	229.933215	1	1435	66
15889.07973	57114.17516	8544	214.01724	1	1435	66
15917.3902	57163.25801	8545	308.4288	1	1435	66
15930.23606	57127.39829	8546	144.5047	1	1435	66
15874.86206	57196.43142	8548	214.79719	1	1435	66
15900.9895	57134.63898	8549	170.406975	1	1435	66
15900.9895	57134.63898	8550	170.406975	1	1435	66
15900.9895	57134.63898	8551	170.406975	1	1435	66
15900.9895	57134.63898	8552	170.406975	1	1435	66
15900.9895	57134.63898	8553	170.406975	1	1435	66
15900.9895	57134.63898	8554	170.406975	1	1435	66
15892.67366	57141.0768	8556	197.036875	1	1435	66
15892.67366	57141.0768	8557	197.036875	1	1435	66
15871.58356	57156.07724	8559	251.45027	1	1435	66
15871.58356	57156.07724	8560	251.45027	1	1435	66
15853.74152	57199.26509	8561	223.80776	1	0	0
15886.29649	57137.53932	8563	255.0537533	1	1435	66
15886.29649	57137.53932	8564	255.0537533	1	1435	66
15886.29649	57137.53932	8565	255.0537533	1	1435	66
15911.32293	57143.04624	8567	222.74823	1	1435	66
15890.18626	57092.49232	8568	144.39006	1	1435	66
15739.11748	54997.67297	8620	219.61712	1	0	0
15975.27785	55017.57221	8623	139.79975	1	0	0
15913.85611	55022.01754	8624	115.08406	1	0	0
15712.77667	55077.78344	8625	137.41547	1	0	0
16950.22723	61475.4051	8627	129.43402	1	0	0
16016.35323	57270.08366	8632	296.18299	1	1434	4
15988.03404	57270.1902	8634	250.6686967	1	1434	4
15988.03404	57270.1902	8635	250.6686967	1	1434	4
15988.03404	57270.1902	8636	250.6686967	1	1434	4
15792.64113	57472.05365	8647	161.57361	1	0	0
15816.10636	57457.69244	8648	222.32624	1	0	0
15776.86779	57471.32084	8649	183.27033	1	0	0
15818.07014	57447.08741	8650	232.86258	1	0	0
16942.61991	57094.72294	8650	126.86346	1	0	0
15814.1582	57465.35797	8651	219.40752	1	0	0
15814.45612	57428.32033	8652	178.19162	1	0	0
15803.62395	57438.35973	8653	151.03006	1	0	0
15830.02899	57436.62636	8654	250.55668	1	0	0
15803.64767	57433.84964	8655	292.9977	1	0	0
15784.07418	57446.61249	8656	312.08756	1	0	0
16983.62788	60123.89301	8656	169.52502	1	0	0
15810.57178	57417.37149	8657	249.35788	1	0	0
15800.42671	57449.52976	8658	157.86172	1	0	0
17019.17517	60156.50371	8659	136.34009	1	0	0
15779.65404	57406.99449	8709	149.66916	1	0	0
16867.76314	59720.11441	8713	149.71819	1	0	0
16926.07992	59780.8357	8714	270.98217	1	0	0
16916.57878	59767.65604	8715	139.59278	1	0	0
17124.24224	60661.35195	8715	202.92277	1	0	0
15781.51693	55280.87633	8764	171.57702	1	0	0
15683.47016	54812.40741	8770	214.31486	1	0	0
15905.83254	54784.25502	8771	226.11485	1	0	0
15549.74321	54842.2672	8774	202.95886	1	0	0
14398.47804	54882.63022	8778	227.27931	1	0	0
14447.56096	54860.2532	8780	237.26575	1	0	0
16908.16485	58229.44917	8798	228.96026	1	0	0
14815.03769	60881.84832	8916	173.85154	1	0	0
16290.68074	58480.61775	8937	143.78259	1	0	0
16826.73005	61610.16609	8937	157.69789	1	0	0
17185.92221	59821.581	8938	110.28999	1	0	0
17213.01399	60117.77935	8971	148.69664	1	0	0
15645.0479	55023.68582	9002	86.04336	1	0	0
16297.21498	55117.07307	9017	170.53241	1	0	0
16299.59758	55223.28724	9018	204.27382	1	0	0
15998.62099	57092.52482	9040	103.68624	1	0	0
15935.98933	57072.28434	9041	124.32975	1	1435	66
16046.07092	57103.54411	9044	141.75744	1	0	0
14705.46292	59457.05488	9045	369.87096	1	0	0
14391.54078	59639.9007	9046	362.42129	1	0	0
14505.08755	59214.14577	9050	270.57561	1	0	0
14453.81622	59265.91891	9051	133.99013	1	0	0
16039.43434	57303.69445	9053	274.588755	1	1434	4
16039.43434	57303.69445	9054	274.588755	1	1434	4
14034.20827	54062.76331	9089	201.06645	1	0	0
15913.92962	57113.5752	9117	207.62487	1	1435	66
15907.93539	57058.71972	9123	200.29768	1	0	0
15922.74291	57088.92474	9127	167.21501	1	1435	66
15924.02584	57136.78056	9129	136.24387	1	1435	66
15938.8798	57089.80946	9130	134.49268	1	1435	66
15894.26451	57095.2657	9134	164.71406	1	1435	66
15763.66711	55689.83148	9138	201.27551	1	0	0
14914.12621	53469.28087	9176	111.45076	1	0	0
14969.1181	54779.04335	9205	114.5411	1	0	0
16172.27384	57397.50453	9278	137.12793	1	0	0
16145.75636	57404.31026	9279	251.57583	1	0	0
16135.01945	57385.72774	9280	155.40477	1	0	0
16133.65956	57390.58512	9287	227.81809	1	0	0
16132.88982	57385.63559	9288	153.94826	1	0	0
14284.5116	58417.61847	9289	176.02806	1	0	0
16159.28481	57382.95925	9290	312.76385	1	0	0
16161.45116	57381.84067	9291	160.84295	1	0	0
16158.68964	57392.32143	9292	342.50107	1	0	0
16178.30086	57361.38581	9293	169.8456	1	0	0
16179.57185	57393.26618	9294	196.27474	1	0	0
16175.75803	57371.25027	9295	148.89577	1	0	0
16163.8252	57361.86072	9296	142.2695	1	0	0
16132.42285	57400.01163	9297	254.77333	1	0	0
16190.35807	57371.17571	9298	192.99774	1	0	0
16166.13782	57359.56137	9300	219.30593	1	0	0
16168.68743	57382.55031	9301	268.16204	1	0	0
16157.62276	57387.15214	9302	188.04246	1	0	0
16150.9778	57399.04892	9303	158.27362	1	0	0
16156.96123	57412.32847	9304	134.67206	1	0	0
16082.19584	57347.02325	9305	154.4883	1	0	0
16201.64165	57351.33042	9306	137.90097	1	0	0
16146.89387	57388.6185	9307	121.54006	1	0	0
16162.06367	57401.521	9308	226.19491	1	0	0
16169.68386	57406.23048	9309	166.75429	1	0	0
16151.44821	57395.7167	9310	332.38127	1	0	0
16140.50501	57369.08074	9311	253.14394	1	0	0
15540.17326	58207.66356	9318	115.60636	1	0	0
15560.63346	58214.71476	9320	120.42278	1	0	0
15544.38394	58165.90748	9323	212.72036	1	0	0
15603.212	58184.6449	9326	160.68728	1	0	0
15567.27456	58181.71538	9367	139.89657	1	0	0
15528.38767	58210.08169	9371	249.13922	1	0	0
15578.6334	58204.76211	9372	158.07223	1	0	0
16137.91996	62486.85616	9378	106.45554	1	0	0
15547.4606	58205.25875	9387	131.40721	1	0	0
15552.98649	58191.53269	9389	232.43166	1	0	0
14560.66757	55360.61188	9444	251.56194	1	0	0
14500.10672	55347.95481	9445	212.42118	1	0	0
14402.6077	53736.81803	9466	206.25524	1	0	0
15597.28766	54949.12069	9493	199.17349	1	0	0
15743.92894	54857.6255	9494	211.92939	1	0	0
15753.95762	54787.46093	9495	266.18838	1	0	0
15723.57926	54878.97969	9497	315.68483	1	0	0
16825.15394	59090.81139	9534	205.19423	1	0	0
16697.83882	58947.96585	9535	201.47751	1	0	0
14350.89047	57049.75265	9558	75.5269	1	0	0
14748.14396	54471.72143	9563	207.6603	1	0	0
14264.44364	55162.31876	9564	261.56306	1	0	0
14463.3305	55234.14858	9565	219.3167	1	0	0
14363.67401	55166.0137	9566	177.31582	1	0	0
14395.06826	55243.72871	9567	245.34486	1	0	0
14338.18002	55286.4805	9570	234.83048	1	0	0
16224.00083	60506.42246	9672	133.92545	1	0	0
16524.79154	60461.29221	9673	185.61674	1	0	0
15152.09665	54766.99931	9747	381.57007	1	0	0
14942.34354	54647.59086	9749	411.02414	1	0	0
14566.71961	60121.02652	9768	167.97692	1	0	0
15124.91739	54216.07539	9782	254.03498	1	0	0
14736.83098	53903.84988	9783	102.35283	1	0	0
15370.48954	53777.20609	9786	211.03038	1	0	0
15353.15734	53706.90457	9789	192.5222	1	0	0
16623.60028	57129.28576	9808	210.56788	1	0	0
15079.70244	53706.4842	9813	203.93732	1	0	0
15268.91053	60138.75167	9858	174.18776	1	0	0
15280.30659	60081.68981	9860	144.43641	1	0	0
15298.85497	60096.15299	9861	239.28557	1	0	0
15310.04613	60086.02751	9862	222.38505	1	0	0
15304.82364	60107.61563	9863	246.43991	1	0	0
15273.00636	60079.21847	9864	173.78716	1	0	0
15314.83949	60095.8059	9865	144.70593	1	0	0
15262.86424	60103.10102	9866	126.24577	1	0	0
16622.56371	56178.31245	9905	124.84751	1	0	0
16604.0259	56166.82596	9906	194.78068	1	0	0
16603.107	56201.79418	9926	232.41133	1	0	0
16624.14528	56109.07237	9927	180.36296	1	0	0
15865.62356	57225.20033	9936	254.64678	1	0	0
16169.81268	57342.83476	9938	200.68348	1	0	0
16162.03774	57336.56726	9939	231.68335	1	0	0
15669.41377	57799.19264	10010	244.48093	1	0	0
15672.74677	57799.38697	10011	155.12497	1	0	0
15683.23596	57856.40394	10013	145.76607	1	0	0
14916.56833	55622.6571	10015	147.15106	1	0	0
15669.56278	57887.60523	10029	172.3556	1	0	0
15625.10352	54372.27634	10033	306.06769	1	0	0
15559.64504	54387.72072	10034	358.24381	1	0	0
15703.32017	54346.52173	10035	209.29476	1	0	0
14841.55494	62094.42029	10039	111.75871	1	0	0
14885.34351	62054.52844	10045	144.48179	1	0	0
14846.41683	59242.26974	10095	135.03145	1	0	0
14830.01107	59225.77456	10096	123.72257	1	0	0
16261.58158	58003.76378	10155	167.3099267	1	391	3
16261.58158	58003.76378	10156	167.3099267	1	391	3
16261.58158	58003.76378	10157	167.3099267	1	391	3
15191.74778	59002.91563	10214	129.34254	1	0	0
16001.49384	57329.62279	10357	161.86942	1	1434	4
15837.55941	54974.41934	10358	274.37804	1	0	0
16006.59142	57280.05375	10359	133.49237	1	1434	4
16020.91574	57239.53172	10360	107.48308	1	1434	4
16032.604	57295.26002	10361	294.21169	1	1434	4
15989.19563	57255.61969	10362	155.39348	1	1434	4
15745.76699	57931.32188	10412	122.95877	1	0	0
16251.6131	60635.30556	10417	120.3296	1	0	0
15061.07261	56741.38237	10420	234.68067	1	0	0
15081.86111	56749.79821	10421	268.23069	1	0	0
14360.75101	60382.33302	10520	192.30859	1	0	0
14866.71774	58748.96476	10537	190.27544	1	0	0
15317.84371	57169.61263	10563	202.16545	1	0	0
15117.79103	56888.94014	10565	155.94034	1	0	0
15113.04514	56876.37826	10566	149.5832	1	0	0
15530.21468	60233.35635	10597	201.15262	1	0	0
15907.11174	55850.57985	10607	184.87751	1	0	0
15872.20586	55177.5193	10615	162.8494	1	0	0
15821.04715	55348.3213	10616	168.03126	1	0	0
15478.31382	58464.63392	10659	174.67495	1	0	0
15461.42284	58476.49997	10666	152.86308	1	0	0
15484.7855	58448.6761	10667	131.03424	1	0	0
15495.38529	58472.28431	10668	126.31182	1	0	0
15507.18621	58404.23985	10669	167.0817	1	0	0
15497.43826	58428.96031	10672	128.52962	1	0	0
15470.23747	58422.24947	10674	218.58018	1	0	0
15493.75741	58417.04369	10675	145.9586	1	0	0
15474.49546	58472.4162	10677	235.29259	1	0	0
15509.88411	58414.26171	10679	262.89624	1	0	0
15503.51336	58497.76124	10683	285.39402	1	0	0
15473.99893	58421.66826	10684	111.76854	1	0	0
14492.56418	53652.6991	10699	154.40915	1	0	0
15560.32935	60192.40633	10716	101.38762	1	0	0
15182.38014	58762.45011	10738	160.33178	1	0	0
15173.05094	58768.11045	10741	195.77846	1	0	0
15146.90398	58723.79615	10745	175.83159	1	0	0
15217.84221	58760.01424	10750	233.30097	1	0	0
15255.22542	58774.91296	10751	147.52094	1	0	0
15275.52468	58865.44619	10755	130.29043	1	0	0
15288.91796	58945.06147	10756	116.57483	1	0	0
16320.05936	62264.50774	10768	124.70774	1	0	0
16625.80676	59371.50627	10823	245.64132	1	0	0
15792.48795	53721.24403	10836	143.0906	1	0	0
15709.98302	54706.92961	10846	166.11015	1	0	0
15668.60189	54761.37272	10847	276.19758	1	0	0
15717.91398	54727.85082	10848	155.90074	1	0	0
15780.94937	54753.10566	10849	225.75249	1	0	0
15893.59676	54797.40267	10850	124.08354	1	0	0
15735.54424	54801.23738	10852	224.93663	1	0	0
15772.4265	54866.74182	10853	194.24117	1	0	0
15723.9251	54867.57216	10854	203.88561	1	0	0
15862.77049	54999.7448	10855	255.37101	1	0	0
15883.9626	55511.20199	10857	252.77618	1	0	0
15998.13042	54873.21985	10859	155.20369	1	0	0
15937.21463	54757.98046	10860	245.1057	1	0	0
15984.70264	55043.95227	10863	141.93297	1	0	0
15895.55463	55056.43251	10864	198.10916	1	0	0
15864.15931	55087.6861	10865	134.31924	1	0	0
15801.37125	54934.93888	10866	248.42325	1	0	0
16278.82675	57899.88212	10869	112.5870467	1	391	3
16278.82675	57899.88212	10870	112.5870467	1	391	3
16278.82675	57899.88212	10871	112.5870467	1	391	3
16259.70874	57901.84675	10873	156.55296	1	391	3
16259.70874	57901.84675	10874	156.55296	1	391	3
16247.92069	57906.84493	10888	149.69051	1	391	3
16279.67495	57893.31365	10897	108.0339867	1	391	3
16279.67495	57893.31365	10898	108.0339867	1	391	3
14410.37216	53865.30946	10899	499.10803	1	0	0
16279.67495	57893.31365	10899	108.0339867	1	391	3
16259.17302	57931.34089	10900	132.28377	1	391	3
14438.56982	53894.72152	10901	188.51107	1	0	0
16292.87106	57896.47353	10903	112.28637	1	391	3
16252.47912	57901.41044	10904	138.00091	1	391	3
16283.78275	57915.96421	10906	90.75015	1	391	3
16280.4428	57855.75501	10920	120.44841	1	0	0
16266.89815	57883.09122	10922	107.57514	1	391	3
16246.0629	57904.39028	10926	139.6524	1	391	3
15580.84447	58169.3826	10957	275.23807	1	0	0
15572.68876	58151.11226	10958	170.67205	1	0	0
15538.58023	58199.95337	10960	88.26092	1	0	0
15574.98007	58124.61729	10964	183.47762	1	0	0
15595.76136	58118.93807	10967	136.60006	1	0	0
15616.72436	58162.94473	10968	245.89781	1	0	0
15579.19328	58183.31003	10973	136.61542	1	0	0
16953.48892	60200.80992	10984	464.62324	1	0	0
17154.79103	60148.71025	10985	189.32414	1	0	0
14309.06049	56660.3401	11003	184.04465	1	0	0
16736.9401	58175.67849	11023	97.62544	1	0	0
15659.23413	55276.70108	11032	164.94028	1	0	0
15572.83484	58164.75924	11060	218.59152	1	0	0
15611.39166	59189.8973	11098	133.83391	1	0	0
15642.46473	59223.03628	11100	135.81788	1	0	0
15679.04817	59288.44578	11101	121.74693	1	0	0
15670.54096	59256.90059	11108	239.39334	1	0	0
14361.52917	57876.39423	11110	108.82803	1	0	0
15628.71092	59181.21899	11112	114.56683	1	0	0
15560.70696	58185.74455	11115	127.62191	1	0	0
15590.71668	58132.13829	11150	162.77022	1	0	0
15228.52033	57089.18496	11189	114.38741	1	0	0
15228.47826	57060.02766	11190	134.65774	1	0	0
15327.34204	57090.81296	11191	136.36906	1	0	0
15495.05591	60395.05388	11230	189.11843	1	0	0
14128.11711	59459.41671	11238	175.80036	1	0	0
15752.31752	58157.16736	11267	188.79738	1	0	0
15586.62228	58118.3324	11270	265.30138	1	0	0
14056.06215	58430.57822	11275	133.09786	1	0	0
14030.14121	58392.48886	11277	203.671	1	0	0
14020.20249	58438.20435	11296	99.29952	1	0	0
14058.92349	58432.63431	11300	110.86365	1	0	0
14012.99082	58440.25142	11302	142.13839	1	0	0
14032.9447	58379.20115	11310	155.31706	1	0	0
14062.69879	58422.76661	11318	143.6377	1	0	0
14092.2942	58447.85604	11319	95.02815	1	0	0
14032.30821	58392.54466	11320	153.90379	1	0	0
14050.29588	58440.17457	11322	89.74794	1	0	0
15686.74742	59975.27128	11333	119.61871	1	0	0
15581.61851	58157.37967	11342	205.36547	1	0	0
16009.43314	56916.17628	11367	318.99504	1	0	0
16000.43953	56948.25838	11368	314.67053	1	0	0
16011.53102	56938.14573	11369	208.35214	1	0	0
15980.7356	56948.04306	11371	165.21786	1	0	0
15995.12514	56932.34903	11372	95.6068	1	0	0
15986.56382	56932.78837	11373	232.50408	1	0	0
16053.84622	56915.34511	11375	152.53054	1	0	0
15976.44713	56930.93719	11377	111.70452	1	0	0
16618.24395	59931.76657	11377	230.99954	1	0	0
15989.69497	56911.95035	11378	263.35214	1	0	0
16031.99695	56914.58305	11380	139.43577	1	0	0
16001.83251	56922.49408	11381	305.19238	1	0	0
16006.99986	56909.02441	11383	263.86539	1	0	0
15981.15881	56920.80029	11384	145.3071	1	0	0
15985.43207	56900.93358	11385	281.12	1	0	0
17068.26697	60343.22798	11398	269.43763	1	0	0
17028.56364	60487.59364	11402	393.15624	1	0	0
15550.59622	58134.09324	11408	111.09383	1	0	0
16296.92824	59685.81327	11437	291.67277	1	0	0
16336.66883	59642.71503	11439	159.18444	1	0	0
14900.77123	57939.81682	11459	150.71096	1	0	0
14905.27759	57941.72579	11469	135.69159	1	0	0
14869.07879	57921.21517	11476	114.4522	1	0	0
14893.52438	57969.93312	11493	109.86925	1	0	0
14871.43751	57952.28378	11497	179.57644	1	0	0
14855.85201	57931.78023	11501	226.18587	1	0	0
14872.6222	57952.94259	11502	108.12349	1	0	0
14846.37468	57977.80139	11508	162.23517	1	0	0
14902.70262	57981.43961	11510	99.4098	1	0	0
15717.84761	58334.46988	11511	113.72067	1	0	0
14926.57394	57995.734	11517	135.05928	1	0	0
14911.75527	57940.26687	11529	100.77139	1	0	0
14920.45046	57920.58939	11533	139.92614	1	0	0
14938.65122	60005.81825	11540	272.7538	1	0	0
14932.58897	59996.3675	11541	197.60484	1	0	0
14900.85966	57923.36714	11545	126.81623	1	0	0
14942.63073	60020.01936	11545	142.06033	1	0	0
14919.79542	57898.94045	11546	84.59822	1	0	0
14885.48653	57927.41548	11547	146.35503	1	0	0
14937.84962	60033.26342	11549	123.14438	1	0	0
16044.30679	57292.07536	11557	237.52946	1	1434	4
16044.30679	57292.07536	11558	237.52946	1	1434	4
16044.30679	57292.07536	11559	237.52946	1	1434	4
15957.59667	60313.53112	11583	334.54205	1	0	0
16123.04367	60208.09331	11584	429.86435	1	0	0
16198.73308	60021.41372	11590	146.16756	1	0	0
16224.08305	60054.10122	11593	209.91172	1	0	0
15955.13042	60570.84565	11639	149.82845	1	0	0
15140.07313	57956.03481	11656	143.77471	1	0	0
16355.76813	58751.71619	11668	144.439015	1	1437	2
16355.76813	58751.71619	11669	144.439015	1	1437	2
16341.1946	58721.69509	11677	146.57018	1	1437	2
16341.1946	58721.69509	11678	146.57018	1	1437	2
16334.2898	58733.56449	11681	160.40888	1	1437	2
16289.36276	58773.89455	11687	235.24398	1	1437	2
16315.68661	58739.27999	11688	188.461605	1	1437	2
16315.68661	58739.27999	11689	188.461605	1	1437	2
16335.99899	58727.95417	11692	207.67483	1	1437	2
16335.99899	58727.95417	11693	207.67483	1	1437	2
16313.02516	58705.55801	11694	128.03253	1	1437	2
16338.88332	58715.33413	11696	187.80464	1	1437	2
16338.88332	58715.33413	11697	187.80464	1	1437	2
16353.47273	58738.38916	11698	166.9261367	1	1437	2
16353.47273	58738.38916	11699	166.9261367	1	1437	2
16353.47273	58738.38916	11700	166.9261367	1	1437	2
16329.04572	58749.75467	11702	192.7327	1	1437	2
16329.04572	58749.75467	11703	192.7327	1	1437	2
16339.73392	58744.44623	11704	285.0612275	1	1437	2
16339.73392	58744.44623	11705	285.0612275	1	1437	2
16339.73392	58744.44623	11706	285.0612275	1	1437	2
16339.73392	58744.44623	11707	285.0612275	1	1437	2
16311.99802	58720.59149	11709	176.83704	1	1437	2
15600.9139	62468.28699	11713	219.67816	1	0	0
15134.45388	55090.79223	11725	234.84564	1	0	0
16057.28194	57289.7873	11849	309.0253	1	1434	4
16015.24847	57259.08017	11850	210.872455	1	1434	4
16015.24847	57259.08017	11851	210.872455	1	1434	4
17189.35177	60699.41864	11860	229.54035	1	0	0
14508.47616	55801.82274	11950	133.39825	1	0	0
13987.11683	55258.46512	11952	186.28346	1	0	0
14100.48314	55183.81027	11953	147.84031	1	0	0
14631.93594	55145.8577	11955	212.55577	1	0	0
14713.57169	55261.50196	11956	205.08734	1	0	0
14826.11968	55489.42772	11957	257.62742	1	0	0
14977.51232	55463.30781	11959	274.23075	1	0	0
14984.21916	55473.63347	11960	220.77646	1	0	0
14226.63964	57061.20419	11988	287.12075	1	0	0
17189.13436	59772.85976	12001	194.24718	1	0	0
17102.55635	59694.33317	12002	325.61709	1	0	0
14486.86793	57148.72738	12007	129.86035	1	0	0
15072.56728	54846.81456	12063	233.32435	1	0	0
16246.33859	56980.64713	12078	243.78017	1	0	0
16689.77087	57659.87017	12128	263.02758	1	0	0
16693.24119	57625.05573	12129	210.09277	1	0	0
16565.50174	54347.023	12216	194.35668	1	0	0
16619.04628	61770.92203	12220	167.29138	1	0	0
16677.49309	61736.2647	12221	266.76099	1	0	0
16225.14764	58747.86035	12227	149.43176	1	1437	2
16249.42088	58746.95583	12228	257.811585	1	1437	2
16249.42088	58746.95583	12229	257.811585	1	1437	2
16267.29599	58730.74233	12230	215.34856	1	1437	2
16267.29599	58730.74233	12231	215.34856	1	1437	2
16267.29599	58730.74233	12232	215.34856	1	1437	2
16311.71648	58706.66991	12234	132.50378	1	1437	2
16604.45491	57274.06654	12239	201.39811	1	0	0
14876.61114	58720.07387	12321	231.67422	1	0	0
14506.73562	57533.56323	12336	144.18119	1	0	0
14730.47342	57531.58924	12337	232.40136	1	0	0
14631.80515	57483.56295	12338	211.22657	1	0	0
14648.25676	57511.5524	12339	270.05155	1	0	0
16220.59077	58767.05713	12361	175.20973	1	1437	2
14450.71976	57203.97692	12402	128.93958	1	0	0
14476.39051	57136.56661	12404	207.60405	1	0	0
17220.93412	60012.76683	12404	189.01222	1	0	0
14477.90737	57143.19875	12405	170.9561	1	0	0
14479.35469	57212.96404	12406	118.85297	1	0	0
14500.81034	57147.70071	12407	149.06483	1	0	0
14476.58808	57161.33938	12408	102.44703	1	0	0
14499.1347	57162.27988	12409	166.8101	1	0	0
14460.06271	57145.87289	12412	358.49838	1	0	0
14430.92394	57222.69183	12413	194.75679	1	0	0
14448.53556	57153.48278	12415	139.80588	1	0	0
14151.10318	53864.89398	12418	168.96434	1	0	0
16103.97219	57246.90652	12448	151.4608	1	1434	4
16285.83941	55396.52552	12448	306.05608	1	0	0
16049.03792	57281.03978	12449	149.07136	1	1434	4
16080.44552	57254.32429	12450	172.05294	1	1434	4
16017.87739	57233.13134	12451	201.91476	1	1434	4
15765.37303	57669.02511	12467	110.89221	1	0	0
16128.33687	60594.08543	12485	413.99681	1	0	0
16088.15554	60408.46163	12542	152.82124	1	0	0
16168.02495	59789.94978	12544	203.5529	1	0	0
15621.58146	59821.55548	12546	325.35857	1	0	0
15809.33013	59892.3116	12547	187.66946	1	0	0
15565.97697	59492.15732	12548	233.88445	1	0	0
15604.47055	59498.51044	12551	163.20648	1	0	0
16640.05743	60130.78783	12608	151.36258	1	0	0
16295.57645	58790.50295	12636	123.42158	1	1437	2
16258.36019	58783.58013	12638	302.398785	1	1437	2
16258.36019	58783.58013	12639	302.398785	1	1437	2
16239.60226	58788.4131	12641	258.820195	1	1437	2
16239.60226	58788.4131	12642	258.820195	1	1437	2
16261.81005	58766.13787	12647	261.04734	1	1437	2
16264.02524	58802.43765	12649	153.85216	1	1437	2
16244.73702	58788.80832	12652	134.3187	1	1437	2
16277.62196	58811.40732	12655	136.12781	1	1437	2
16241.36554	58777.02163	12656	148.85991	1	1437	2
16282.50945	58802.71908	12658	242.51001	1	1437	2
16253.53083	58762.38917	12663	235.861675	1	1437	2
16253.53083	58762.38917	12664	235.861675	1	1437	2
16281.23108	58811.30496	12668	177.75921	1	1437	2
16468.67321	58786.65962	12685	150.00434	1	1436	1
16129.19991	59892.42683	12689	217.02007	1	0	0
16124.70797	59912.89161	12690	1095.96413	1	0	0
16120.38475	59897.7957	12691	474.49908	1	0	0
14013.60406	56959.43789	12710	308.57536	1	0	0
13908.66347	57366.07583	12712	338.01349	1	0	0
13913.06136	57366.53004	12712	404.18514	1	0	0
14033.9611	56902.11663	12713	451.06849	1	0	0
14045.38344	56882.53206	12714	590.94207	1	0	0
14828.31191	57186.36013	12762	231.88593	1	0	0
14778.30961	57025.21114	12763	159.73113	1	0	0
14461.49748	56943.59599	12764	247.23808	1	0	0
14593.5593	57001.24099	12765	249.68428	1	0	0
14833.50177	57104.51838	12768	215.78904	1	0	0
16897.4296	57513.49873	12768	128.52924	1	0	0
14841.80984	57274.35772	12769	168.48983	1	0	0
16904.20983	57548.55093	12769	181.37094	1	0	0
15510.0408	54708.6146	12775	409.45595	1	0	0
16946.87491	57551.05841	12802	114.96127	1	0	0
13941.80349	54094.72578	12824	210.11901	1	0	0
14383.85834	60143.4499	12830	494.06921	1	0	0
14334.39953	60048.26792	12831	137.26231	1	0	0
16621.90074	57468.59863	12861	189.15701	1	0	0
15894.48882	58150.7004	12967	154.9193	1	0	0
16451.06072	58816.33976	12973	150.63459	1	1436	1
16434.4489	58773.32208	12977	158.89721	1	1436	1
16958.27016	57506.93842	12977	121.83343	1	0	0
16455.41003	58807.44348	12978	99.20308	1	1436	1
16252.3786	60571.89482	12994	487.33247	1	0	0
16438.94056	60504.01879	12995	128.46767	1	0	0
15949.20646	57508.91019	12998	133.08656	1	1439	18
15953.78519	57550.75705	13020	235.5321	1	1439	18
17179.57728	60173.00166	13044	473.5123	1	0	0
16934.86341	57551.55238	13052	140.61296	1	0	0
16254.52379	57681.49847	13078	184.49684	1	0	0
16270.63861	57694.94585	13079	212.39473	1	0	0
16292.39931	57706.14283	13080	269.44425	1	0	0
16280.71815	57684.57585	13081	260.47824	1	0	0
16301.54637	57696.77391	13083	205.77413	1	0	0
16296.12377	57686.08223	13084	182.37495	1	0	0
16276.86841	57688.13332	13085	161.73462	1	0	0
16274.89019	57723.01513	13087	261.97559	1	0	0
16298.77289	57663.40386	13088	185.00749	1	0	0
16264.0851	57736.32145	13089	206.33926	1	0	0
16275.96859	57736.39171	13090	180.48066	1	0	0
16911.97391	57536.17426	13104	122.18099	1	0	0
15875.15899	57169.44634	13112	104.99966	1	1435	66
14100.69523	57618.67143	13118	124.21403	1	0	0
16983.9615	57532.77596	13126	104.999	1	0	0
15944.1247	60774.43698	13146	217.51478	1	0	0
15892.46145	60770.76065	13147	264.59751	1	0	0
15933.7468	60785.58588	13148	136.18689	1	0	0
16028.67641	57310.62558	13168	169.4666567	1	1434	4
16028.67641	57310.62558	13169	169.4666567	1	1434	4
16028.67641	57310.62558	13170	169.4666567	1	1434	4
16019.05454	57339.97431	13171	268.942355	1	1434	4
16019.05454	57339.97431	13172	268.942355	1	1434	4
15963.41532	58175.15596	13175	140.58162	1	0	0
15957.35743	58186.59101	13180	112.48226	1	0	0
15425.98399	55848.93564	13338	115.50541	1	0	0
15424.7627	55893.56422	13341	206.74326	1	0	0
15433.89332	55914.04237	13344	128.93801	1	0	0
15506.66595	55855.82859	13347	169.88587	1	0	0
15352.76738	55838.56519	13355	250.76236	1	0	0
15463.72995	55900.32667	13357	90.08942	1	0	0
15921.52586	58223.23931	13361	127.96887	1	0	0
15431.87616	55885.84653	13362	192.9186	1	0	0
15664.11811	59368.64555	13396	143.65299	1	0	0
17112.75977	59527.65013	13405	455.69071	1	0	0
16047.40968	57279.05412	13407	220.43265	1	1434	4
16036.84036	57323.51453	13408	230.33617	1	1434	4
16040.0341	57276.00447	13409	241.3873333	1	1434	4
16040.0341	57276.00447	13410	241.3873333	1	1434	4
16040.0341	57276.00447	13411	241.3873333	1	1434	4
15919.98527	58205.81157	13437	98.27354	1	0	0
15635.72871	54400.45599	13447	106.11739	1	0	0
15725.45659	54326.75728	13448	250.32615	1	0	0
15650.85797	54364.97241	13455	184.79395	1	0	0
15737.69034	54357.02971	13463	131.34227	1	0	0
15741.72013	54227.99555	13464	159.10844	1	0	0
15691.90154	54383.60217	13466	259.86215	1	0	0
15597.80274	54351.8459	13472	203.87692	1	0	0
15599.00399	54362.28359	13477	247.31524	1	0	0
16372.87104	54940.40562	13503	121.45832	1	0	0
15901.39636	58193.32279	13550	148.69219	1	0	0
15877.09473	58195.49316	13587	118.19848	1	0	0
15947.02505	58188.98386	13591	101.99689	1	0	0
16244.5446	57959.35073	13670	195.17631	1	391	3
16230.66856	57925.26728	13673	137.6669	1	391	3
16295.82827	57978.6	13674	123.53816	1	391	3
16274.90162	57921.83771	13675	156.97863	1	391	3
16239.96135	57979.68386	13676	158.6393225	1	391	3
16239.96135	57979.68386	13677	158.6393225	1	391	3
16239.96135	57979.68386	13678	158.6393225	1	391	3
16239.96135	57979.68386	13679	158.6393225	1	391	3
16290.20375	57980.61707	13682	240.51275	1	391	3
16251.91757	57962.70114	13683	227.26898	1	391	3
16251.9921	57977.92884	13686	254.258615	1	391	3
16251.9921	57977.92884	13687	254.258615	1	391	3
15981.11505	56820.3404	13799	180.81104	1	0	0
15970.54663	56834.8482	13800	342.46213	1	0	0
15963.97947	56864.63527	13801	299.01989	1	0	0
15980.87995	56896.90156	13802	117.21088	1	0	0
15911.52872	56798.52603	13803	140.43289	1	0	0
15976.2067	56826.58673	13805	195.70705	1	0	0
15959.00854	56857.78431	13807	276.74589	1	0	0
15958.8253	56856.27234	13808	277.19725	1	0	0
15960.24938	56806.39169	13809	175.97566	1	0	0
15977.44836	56829.30179	13810	207.66834	1	0	0
15986.21876	56838.234	13812	263.2042	1	0	0
15974.69952	56852.00508	13813	272.47332	1	0	0
15951.00189	56865.73311	13814	209.02368	1	0	0
15973.71969	56831.38134	13817	199.99491	1	0	0
15981.63669	56793.38633	13818	296.47984	1	0	0
15944.89403	56837.9477	13819	221.69322	1	0	0
15970.21252	56835.03297	13820	270.76606	1	0	0
15972.89163	56835.78519	13821	361.36958	1	0	0
15976.90027	56811.69775	13822	285.25794	1	0	0
16002.95603	56899.88832	13823	95.01958	1	0	0
15965.5971	56843.44294	13824	138.23699	1	0	0
15962.29216	56832.68463	13825	206.9578	1	0	0
15964.05195	56821.06078	13826	370.73893	1	0	0
15935.14461	56835.07856	13827	279.61763	1	0	0
15964.53894	56820.03061	13828	264.59134	1	0	0
15984.75147	56844.93962	13829	153.33736	1	0	0
15967.91296	56810.52233	13830	287.77099	1	0	0
14719.10177	58819.40973	13857	227.95868	1	0	0
16207.1461	62303.10248	13881	190.38071	1	0	0
16073.42432	57252.29359	14037	178.17115	1	1434	4
16037.32659	57277.82683	14038	258.28246	1	1434	4
16066.14955	57251.49933	14039	201.96767	1	1434	4
16071.48673	57280.33741	14042	230.71449	1	1434	4
16251.8178	57975.04904	14067	205.13482	1	391	3
16231.25518	57991.68652	14070	136.60546	1	391	3
16254.58791	57978.98502	14071	189.0272233	1	391	3
16254.58791	57978.98502	14072	189.0272233	1	391	3
16254.58791	57978.98502	14073	189.0272233	1	391	3
16308.62166	57963.1204	14074	124.30208	1	391	3
16263.02752	57978.84101	14076	196.12933	1	391	3
16217.44469	57962.30608	14080	198.33417	1	391	3
16250.27067	57971.59435	14082	247.44871	1	391	3
16259.98171	57986.93711	14086	163.56378	1	391	3
16261.71441	57975.05191	14088	250.03049	1	391	3
16227.454	57987.4495	14090	131.4931567	1	391	3
16227.454	57987.4495	14091	131.4931567	1	391	3
16227.454	57987.4495	14092	131.4931567	1	391	3
17000.79179	60177.11138	14126	483.77308	1	0	0
17027.71805	60198.48649	14127	587.26717	1	0	0
14334.33023	58089.93958	14192	250.54184	1	0	0
16384.83639	58629.28671	14207	99.42397	1	0	0
14395.13309	55510.94948	14341	212.77172	1	0	0
15183.43898	53959.64225	14401	221.07985	1	0	0
15062.66372	54034.03588	14402	153.25732	1	0	0
15031.36268	54165.17258	14405	171.60791	1	0	0
14400.05337	55371.12421	14412	224.61585	1	0	0
14269.00664	55312.25754	14413	178.56215	1	0	0
14473.55248	55085.42774	14414	154.65035	1	0	0
14504.13108	55104.33547	14415	158.32867	1	0	0
14409.37847	55111.08296	14416	179.69741	1	0	0
14346.36879	55172.35149	14417	199.48838	1	0	0
16286.09269	58040.32493	14468	152.45075	1	0	0
14378.43788	59579.04196	14498	227.50876	1	0	0
14374.65167	59581.9867	14499	312.90993	1	0	0
14372.41046	59578.79749	14500	233.57578	1	0	0
14374.62388	59558.9671	14501	411.10097	1	0	0
14368.68526	59574.65254	14502	518.2679	1	0	0
16141.64502	60293.31419	14511	150.3239	1	0	0
16172.69291	60254.39388	14534	180.86737	1	0	0
15139.80758	53976.11783	14668	238.51341	1	0	0
16740.82613	60304.57554	14693	195.21464	1	0	0
16898.49499	60212.80882	14696	311.62846	1	0	0
15723.14672	57916.34317	14731	108.0387	1	0	0
15677.44765	57883.97722	14742	164.21212	1	0	0
15694.03681	57917.23466	14751	103.14799	1	0	0
16418.64586	61719.20583	14790	146.7149	1	0	0
16438.01343	59578.03119	14796	287.70408	1	0	0
16445.8915	59589.22804	14797	293.35616	1	0	0
16103.39287	60290.65534	14807	220.44079	1	0	0
14645.27669	58624.79404	14879	130.43835	1	0	0
16426.17719	60476.91128	14886	135.61472	1	0	0
16364.42049	60502.10805	14887	158.48216	1	0	0
14199.24455	57501.42591	14901	198.95551	1	0	0
15026.17327	55704.5251	14925	235.78379	1	0	0
14768.42762	53660.16247	14948	109.34316	1	0	0
14999.19733	55450.08747	1	236.62422	2	0	0
15909.54954	57175.55635	1	291.07335	2	1444	66
16579.99876	54173.9798	1	178.75387	2	0	0
15932.78138	56992.79661	4	113.08318	2	0	0
14920.03864	58440.08157	5	110.78931	2	0	0
14871.30544	58546.08387	6	83.67097	2	0	0
14898.91492	58452.82056	7	113.20043	2	0	0
14882.38685	58474.28571	9	171.95118	2	0	0
14909.2108	58467.53466	10	99.26849	2	0	0
14897.59704	58494.98374	11	134.3151	2	0	0
16036.15774	57374.43286	30	221.24404	2	1445	4
15971.53557	57172.52209	47	433.684	2	1444	66
15142.28125	62235.7155	62	177.74356	2	0	0
15178.11177	62327.13359	63	206.00719	2	0	0
15163.48672	62265.68681	64	150.18891	2	0	0
15161.74075	62254.22383	69	133.73365	2	0	0
15172.14873	62237.88071	70	278.77246	2	0	0
15201.07391	62241.51557	71	218.31837	2	0	0
15155.47856	62228.32776	72	159.85076	2	0	0
15927.21608	57493.41638	78	305.42996	2	1450	18
15881.68948	57481.47244	79	145.62259	2	1450	18
14109.2942	57658.84863	90	199.49943	2	0	0
14162.41295	57627.64809	91	173.95377	2	0	0
15908.86984	57519.52508	92	277.003	2	1450	18
15908.86984	57519.52508	93	277.003	2	1450	18
15908.86984	57519.52508	94	277.003	2	1450	18
15909.6055	57544.95196	95	250.381225	2	1450	18
15909.6055	57544.95196	96	250.381225	2	1450	18
15937.88144	57517.54826	97	202.9113333	2	1450	18
15937.88144	57517.54826	98	202.9113333	2	1450	18
15937.88144	57517.54826	99	202.9113333	2	1450	18
15937.88144	57517.54826	100	202.9113333	2	1450	18
15937.88144	57517.54826	101	202.9113333	2	1450	18
15937.88144	57517.54826	102	202.9113333	2	1450	18
15914.36378	57556.31244	103	209.39618	2	1450	18
15956.16053	57533.48169	104	414.50666	2	1450	18
15954.12234	57505.42324	106	298.699135	2	1450	18
15954.12234	57505.42324	107	298.699135	2	1450	18
15954.12234	57505.42324	108	298.699135	2	1450	18
15954.12234	57505.42324	109	298.699135	2	1450	18
16269.38104	58028.06847	119	288.530175	2	93	3
16269.38104	58028.06847	120	288.530175	2	93	3
16269.38104	58028.06847	121	288.530175	2	93	3
16269.38104	58028.06847	122	288.530175	2	93	3
16269.38104	58028.06847	123	288.530175	2	93	3
16269.38104	58028.06847	124	288.530175	2	93	3
15101.84867	60534.05107	125	260.42871	2	0	0
16300.18559	58027.925	125	134.19372	2	93	3
15097.94302	60451.47123	126	338.13212	2	0	0
16300.18559	58027.925	126	134.19372	2	93	3
15124.71449	60452.22524	127	197.25686	2	0	0
16292.5594	58088.80697	128	107.8345	2	93	3
15936.95652	57588.60722	139	124.293045	2	1450	18
15936.95652	57588.60722	140	124.293045	2	1450	18
14354.86609	59189.45377	153	136.27885	2	0	0
15878.42009	57502.46821	157	357.588372	2	1450	18
15878.42009	57502.46821	158	357.588372	2	1450	18
15878.42009	57502.46821	159	357.588372	2	1450	18
15878.42009	57502.46821	160	357.588372	2	1450	18
15878.42009	57502.46821	161	357.588372	2	1450	18
14826.84878	57149.31882	163	208.84864	2	0	0
16247.84028	58663.01448	171	170.17138	2	1453	2
16232.16667	58661.15232	175	115.50243	2	1453	2
16227.58202	58647.23554	177	166.98696	2	1453	2
16071.9195	57344.1018	186	350.098505	2	1445	4
16071.9195	57344.1018	187	350.098505	2	1445	4
15896.82108	54657.96633	222	75.35947	2	0	0
16044.05527	57330.61057	228	408.7129	2	1445	4
16044.05527	57330.61057	229	408.7129	2	1445	4
16044.05527	57330.61057	230	408.7129	2	1445	4
15890.88757	54663.88509	231	219.99874	2	0	0
16044.05527	57330.61057	231	408.7129	2	1445	4
15941.62574	54586.76972	232	101.11133	2	0	0
16044.05527	57330.61057	232	408.7129	2	1445	4
16044.05527	57330.61057	233	408.7129	2	1445	4
16061.68595	57340.04408	234	374.795558	2	1445	4
16061.68595	57340.04408	235	374.795558	2	1445	4
16061.68595	57340.04408	236	374.795558	2	1445	4
16061.68595	57340.04408	237	374.795558	2	1445	4
16061.68595	57340.04408	238	374.795558	2	1445	4
16078.97677	57356.30127	240	110.66488	2	1445	4
15843.90463	57576.1427	250	277.44465	2	1450	18
15876.13318	57541.63835	251	288.5701633	2	1450	18
15876.13318	57541.63835	252	288.5701633	2	1450	18
15876.13318	57541.63835	253	288.5701633	2	1450	18
15863.96636	57561.07042	254	172.993105	2	1450	18
15863.96636	57561.07042	255	172.993105	2	1450	18
16023.33699	57393.67807	259	129.48484	2	1445	4
16029.4541	57332.88836	260	248.77199	2	1445	4
[truncated: 1,300 more rows]
