# Supplementary material for: Unraveling the kinetochore nanostructure in Schizosaccharomyces pombe using multi-color SMLM imaging
Source: J Cell Biol. 2023 Jan 27;222(4):e202209096. doi: 10.1083/jcb.202209096 (PMC9930162; doi:10.1083/jcb.202209096)
Supplement: Data S2 — contains two exemplary annotated kinetochore data sets and a short info.txt. [file JCB_202209096_DataS2.zip › Supplementary Data 1/spc7_ROI-310_cell8_4_out_of_6_KTs.csv]

x	y	t	intensity	channel	cluster_id	kinetochore_id
56458.18871	57454.93365	1	286.96559	1	0	0
56461.28475	57480.32728	2	222.92369	1	0	0
56466.39256	57450.65209	3	206.0771	1	0	0
56441.12665	57425.14936	4	209.74486	1	0	0
56465.95945	57449.34482	5	188.16123	1	0	0
53083.9956	50818.93976	9	400.24565	1	0	0
54329.57662	54383.28326	16	128.70635	1	0	0
52351.80056	52093.27922	30	159.95726	1	0	0
50824.80661	51544.47565	72	148.82948	1	0	0
52871.0665	51048.61006	101	370.45665	1	0	0
52838.17212	50920.29346	102	171.89275	1	0	0
55611.78314	57314.48081	160	152.21124	1	0	0
55572.28818	57361.6585	161	118.7835	1	0	0
55544.45766	57339.52166	162	205.13089	1	0	0
55577.58782	57389.46589	163	162.55113	1	0	0
55667.11973	57400.20513	164	150.27171	1	0	0
55667.68456	57440.50293	165	129.67348	1	0	0
51648.53744	51709.46248	178	185.6592	1	0	0
50839.5849	51149.42537	206	195.6328	1	0	0
51039.25692	51125.38662	207	211.66164	1	0	0
50992.44553	51127.73483	208	267.79868	1	0	0
50978.39584	51185.45176	209	230.68328	1	0	0
50913.74457	51153.92956	210	230.39923	1	0	0
50939.51044	51235.44564	211	245.07263	1	0	0
50990.0576	51147.84119	212	212.52969	1	0	0
50916.22178	51178.92901	213	227.03755	1	0	0
52524.07182	54128.86398	213	92.19152	1	0	0
50946.94707	51160.67831	214	206.62714	1	0	0
50916.05444	51173.81103	215	260.72084	1	0	0
50893.01767	51217.44973	216	211.0418	1	0	0
51005.09641	51109.67463	217	216.47261	1	0	0
50928.88033	51156.71223	218	277.2762	1	0	0
51033.00837	51089.424	219	142.39901	1	0	0
52604.82515	54314.40913	497	161.89509	1	0	0
51440.79248	51556.81473	583	133.8583	1	0	0
56651.91058	56862.03643	840	118.95916	1	0	0
56709.24241	58262.6446	852	120.72609	1	0	0
54806.23094	54221.4718	952	91.29409	1	0	0
54770.5877	54247.44977	953	147.71632	1	0	0
51602.63323	52175.87225	1000	135.53761	1	0	0
51421.35237	52401.67326	1043	223.34316	1	0	0
55260.25452	56889.24132	1060	136.79556	1	0	0
53922.09205	54296.63871	1070	136.00048	1	5116	2
53918.3445	54299.10662	1073	139.26282	1	5116	2
53903.49591	54349.58243	1074	145.94596	1	5116	2
53909.91219	54283.83194	1075	151.14523	1	5116	2
53946.58264	54311.9187	1076	211.9425833	1	5116	2
53946.58264	54311.9187	1077	211.9425833	1	5116	2
53946.58264	54311.9187	1078	211.9425833	1	5116	2
53933.32087	54325.58154	1080	199.9905133	1	5116	2
53933.32087	54325.58154	1081	199.9905133	1	5116	2
53933.32087	54325.58154	1082	199.9905133	1	5116	2
53902.40131	54314.79301	1083	232.63415	1	5116	2
52226.32983	51583.42611	1084	132.32248	1	0	0
53946.15719	54326.7883	1084	238.12509	1	5116	2
52220.26697	51614.29871	1085	303.31264	1	0	0
53946.15719	54326.7883	1085	238.12509	1	5116	2
52242.411	51625.32962	1086	561.09413	1	0	0
53910.58503	54310.05452	1086	234.3366	1	5116	2
51606.60008	52051.87118	1371	272.87892	1	0	0
53703.91497	54510.59508	1371	202.78372	1	0	0
51425.06953	52002.69827	1372	129.04932	1	0	0
53765.16961	54497.5499	1373	117.61982	1	0	0
53776.82748	54513.19166	1374	193.06274	1	0	0
53783.97411	54521.5401	1377	145.2478	1	0	0
53743.55754	54502.96172	1378	191.44945	1	0	0
53722.43409	54524.34143	1388	204.32199	1	0	0
50887.54404	51093.28719	1403	238.66284	1	0	0
53761.33774	54506.96045	1448	119.9355	1	0	0
52996.51072	53934.43358	1465	195.41594	1	0	0
55019.37667	53960.13361	1489	220.26361	1	0	0
54851.52827	53761.82391	1490	239.58834	1	0	0
50796.60861	51143.52228	1498	119.04898	1	0	0
52180.66789	51322.10439	1547	125.71205	1	0	0
52208.4673	51335.12569	1548	568.81053	1	0	0
54519.37004	57515.1791	1568	120.77937	1	0	0
52286.28053	54416.25361	1570	209.65282	1	0	0
53754.85979	54539.72321	1699	88.06146	1	0	0
52152.82477	51398.44668	1787	322.81713	1	0	0
52492.42979	50477.56438	1844	295.21233	1	0	0
52485.44936	50474.22334	1845	320.52237	1	0	0
53581.48093	53204.35674	1954	167.34395	1	0	0
53546.53003	53197.1297	1955	191.21928	1	0	0
53536.26655	53207.88061	1956	209.4393	1	0	0
53546.28322	53166.30057	1958	157.41317	1	0	0
52453.74593	54352.19343	2000	173.02537	1	0	0
52467.09643	54356.59344	2071	196.84744	1	0	0
53746.13455	54482.31905	2213	90.12135	1	0	0
53706.76783	54477.98309	2221	107.1934	1	0	0
53774.0651	54526.26159	2222	281.4889	1	0	0
53764.67757	54517.50332	2223	298.2139	1	0	0
53754.02899	54504.12717	2224	363.75815	1	0	0
53774.8452	54506.28389	2225	233.60378	1	0	0
53733.69828	54503.76062	2226	342.17053	1	0	0
53780.89878	54520.91691	2227	274.28377	1	0	0
53777.31461	54521.62504	2228	334.92006	1	0	0
52492.53025	54315.47483	2229	105.08068	1	0	0
53753.73611	54527.02885	2229	363.65434	1	0	0
53771.30625	54530.42759	2230	378.84324	1	0	0
53764.09726	54513.41735	2231	362.35461	1	0	0
53768.1172	54498.62262	2232	265.61989	1	0	0
53775.88918	54544.64405	2233	300.07933	1	0	0
53769.79984	54513.83793	2234	333.86785	1	0	0
53780.44645	54507.8909	2235	302.22485	1	0	0
53760.2577	54471.10731	2236	189.92606	1	0	0
53756.7374	54478.80956	2237	311.01987	1	0	0
53771.07739	54492.3109	2238	289.43782	1	0	0
53790.37174	54487.93643	2239	336.05232	1	0	0
53758.20751	54513.38388	2240	292.31289	1	0	0
53753.40942	54488.93507	2241	353.70074	1	0	0
53775.94204	54524.57494	2242	379.9589	1	0	0
53766.68116	54529.86279	2243	313.49295	1	0	0
53760.66197	54522.97749	2244	305.79787	1	0	0
53786.0668	54513.73876	2245	322.98085	1	0	0
53764.60328	54509.8736	2246	327.40848	1	0	0
53804.56161	54496.1529	2247	293.6478	1	0	0
53781.49453	54501.04073	2248	305.02651	1	0	0
53767.748	54506.2833	2249	292.47528	1	0	0
53785.47953	54512.63682	2250	241.88388	1	0	0
53759.37352	54529.3579	2251	288.02273	1	0	0
53762.59676	54500.48838	2252	370.72981	1	0	0
53779.82614	54554.58312	2253	359.12999	1	0	0
53766.79502	54513.81919	2254	341.60715	1	0	0
53785.15034	54539.11804	2255	383.21517	1	0	0
53766.62769	54508.97864	2256	407.64978	1	0	0
53767.88645	54521.18106	2257	333.15807	1	0	0
53786.22389	54538.74063	2258	240.47474	1	0	0
52351.34631	54398.89934	2259	195.2395	1	0	0
53765.82668	54495.51387	2259	362.11791	1	0	0
53766.43945	54512.60395	2260	320.66587	1	0	0
53770.93337	54517.73837	2261	455.36248	1	0	0
53762.67699	54528.67798	2262	395.36346	1	0	0
53781.56462	54485.63852	2263	300.83046	1	0	0
53769.87204	54501.94102	2264	283.38136	1	0	0
53788.4417	54512.84443	2265	329.80577	1	0	0
53786.60754	54522.6914	2266	446.19323	1	0	0
53760.72471	54477.68901	2267	272.37675	1	0	0
53784.19466	54504.75305	2268	267.94322	1	0	0
53781.11794	54532.46542	2269	280.28365	1	0	0
53781.33943	54511.57682	2270	280.1557	1	0	0
53790.97823	54499.75674	2271	287.91344	1	0	0
53784.34351	54512.33561	2272	335.33705	1	0	0
53773.03776	54503.44442	2273	281.50699	1	0	0
53766.52746	54511.49244	2274	289.65774	1	0	0
53763.22386	54533.71925	2275	373.94201	1	0	0
53776.20895	54504.36324	2276	289.6835	1	0	0
53772.68647	54509.05378	2277	409.77818	1	0	0
53777.36226	54513.87508	2278	368.48701	1	0	0
53768.83986	54493.96113	2279	283.67576	1	0	0
53777.05486	54504.30146	2280	253.93582	1	0	0
53802.5696	54506.0894	2281	370.04448	1	0	0
53738.88048	54507.41	2282	297.22965	1	0	0
53791.03193	54508.03955	2283	304.52635	1	0	0
52024.52591	52655.92573	2318	122.43288	1	0	0
53717.03476	54360.78059	2361	217.96995	1	4434	5
53729.60229	54318.73397	2366	197.07739	1	4434	5
53760.47525	54276.90689	2370	77.54711	1	4434	5
53674.37134	54354.37103	2374	182.33431	1	4434	5
53899.46661	54619.82311	2381	285.74759	1	1716	3
53956.00869	54652.37994	2383	187.086805	1	1716	3
53956.00869	54652.37994	2384	187.086805	1	1716	3
53917.67965	54615.63471	2385	206.625	1	1716	3
53881.2551	54606.4168	2386	168.16182	1	1716	3
53985.21582	54679.50896	2387	176.123275	1	1716	3
53985.21582	54679.50896	2388	176.123275	1	1716	3
53945.09389	54610.26523	2390	174.05419	1	1716	3
53531.47824	51940.63714	2391	109.12583	1	0	0
53945.09389	54610.26523	2391	174.05419	1	1716	3
53984.92042	54667.98176	2396	130.33825	1	1716	3
53745.85932	54557.19472	2408	153.01952	1	0	0
53753.49404	54529.90478	2409	313.79954	1	0	0
53778.33672	54555.98115	2412	261.20378	1	0	0
53797.27785	54521.38121	2414	152.51718	1	0	0
53789.98004	54567.56068	2419	152.08918	1	0	0
53811.6165	54562.88226	2420	233.99511	1	0	0
53704.14702	54531.5375	2421	124.14689	1	0	0
53764.08283	54543.65295	2423	246.93275	1	0	0
53752.39974	54555.14879	2429	166.35271	1	0	0
53819.13766	54561.36174	2430	258.75957	1	0	0
53782.67012	54550.13311	2431	182.97563	1	0	0
53791.47798	54575.28985	2432	180.72619	1	0	0
53998.06452	54652.03544	2449	162.21836	1	1716	3
53998.06452	54652.03544	2450	162.21836	1	1716	3
53937.35981	54610.5298	2452	198.46623	1	1716	3
53977.87475	54651.43336	2461	270.04483	1	1716	3
53981.67439	54653.9244	2466	162.13224	1	1716	3
52443.94093	54380.31087	2496	175.58776	1	0	0
53923.6174	54682.25137	2496	169.1431	1	1716	3
53960.29301	54572.78977	2509	136.81973	1	1716	3
53993.76112	54620.61846	2514	183.99484	1	1716	3
54011.65605	54669.40208	2515	209.0176	1	1716	3
53922.89879	54651.41776	2519	224.34178	1	1716	3
53956.79014	54667.81409	2520	186.03626	1	1716	3
54906.51439	55885.53743	2527	104.92974	1	0	0
54972.49126	55745.36918	2528	204.71203	1	0	0
55006.78568	55752.00787	2534	187.18531	1	0	0
51518.76312	51003.25644	2548	311.34669	1	0	0
53700.3665	54544.51898	2623	147.04199	1	0	0
53693.98326	54538.2871	2625	251.08886	1	0	0
53676.24872	54545.77377	2627	160.7384	1	0	0
53714.03224	54569.00704	2629	160.04989	1	0	0
53739.84357	54582.49657	2630	146.009	1	0	0
53698.12601	54557.69015	2631	268.18028	1	0	0
53710.99864	54540.35291	2634	166.27734	1	0	0
53699.10868	54549.47136	2635	249.01552	1	0	0
53667.62008	54549.68637	2636	213.25066	1	0	0
53724.57698	54573.45566	2640	241.44101	1	0	0
53651.44649	54533.47348	2642	170.91267	1	0	0
53682.52958	54530.24508	2643	202.13649	1	0	0
53733.09548	54569.92335	2644	189.11051	1	0	0
54885.25819	54288.73258	2652	123.24134	1	0	0
54968.6434	54206.69462	2653	244.92692	1	0	0
52702.74715	51531.12167	2687	148.73612	1	0	0
52366.1312	51053.24879	2692	381.68494	1	0	0
52211.22403	51138.24357	2693	172.44069	1	0	0
52345.82618	54364.6456	2707	126.28348	1	0	0
53656.31127	52306.05017	2785	193.03183	1	0	0
52611.28017	54273.78595	2794	138.60127	1	0	0
52427.77274	54397.42213	2875	106.78057	1	0	0
53782.63972	54476.83273	2914	236.94218	1	0	0
52560.28533	54346.40472	2916	85.61018	1	0	0
53781.05094	54464.71509	2916	223.92039	1	0	0
53762.72266	54485.90577	2917	192.54955	1	0	0
53789.87637	54514.06233	2919	179.98226	1	0	0
53794.96534	54457.89495	2923	259.69403	1	0	0
53829.41069	54498.15806	2925	103.71365	1	0	0
52454.81853	50787.8534	2937	151.59	1	0	0
53795.50699	54468.60056	2946	160.95258	1	0	0
53848.13469	54531.33564	2965	80.19354	1	0	0
53761.41263	54435.57496	2980	256.231	1	0	0
53705.54842	54343.13727	2983	224.7974	1	4434	5
53800.364	54529.53432	3013	100.56336	1	0	0
53854.10908	54468.48822	3016	92.00428	1	0	0
53742.01247	54484.41991	3021	169.00285	1	0	0
53757.11657	54496.47531	3023	154.60675	1	0	0
53739.05681	54483.7779	3028	129.62284	1	0	0
53767.54785	54496.98048	3033	127.12994	1	0	0
53712.82321	54360.42193	3043	229.2015	1	4434	5
51833.89753	52413.23847	3056	136.81019	1	0	0
53943.98374	54610.1139	3056	279.69673	1	1716	3
53894.26058	54572.74484	3057	449.29626	1	1716	3
53853.03545	54517.80883	3058	432.43637	1	0	0
53921.10506	54622.30151	3059	330.672795	1	1716	3
53921.10506	54622.30151	3060	330.672795	1	1716	3
53923.99216	54596.53028	3065	307.177485	1	1716	3
53923.99216	54596.53028	3066	307.177485	1	1716	3
53907.63603	54566.72157	3068	326.70076	1	1716	3
53907.63603	54566.72157	3069	326.70076	1	1716	3
53954.64651	54597.71165	3070	389.27061	1	1716	3
52447.63	54286.7818	3071	158.18717	1	0	0
53957.7961	54611.83567	3072	240.56444	1	1716	3
53923.2823	54569.35607	3073	284.5197	1	1716	3
53793.13506	54489.74265	3075	82.29132	1	0	0
51169.3424	51366.58417	3268	199.18742	1	0	0
53756.10584	54478.61256	3291	161.55104	1	0	0
53745.79382	54485.172	3292	269.42974	1	0	0
53727.39716	54457.82771	3295	186.03292	1	0	0
53786.69343	54492.98218	3297	141.38522	1	0	0
53775.80753	54494.41177	3299	172.34962	1	0	0
53785.14992	54480.4731	3301	118.25625	1	0	0
53796.27461	54485.51257	3304	167.63571	1	0	0
53798.09144	54469.39326	3307	103.3696	1	0	0
53796.42756	54503.98589	3308	199.1394	1	0	0
53795.35061	54522.11654	3309	191.04104	1	0	0
53839.71771	54511.43282	3310	130.18209	1	0	0
53749.32838	54526.83395	3313	148.71484	1	0	0
53772.24614	54437.44877	3315	142.70661	1	0	0
53775.97463	54496.07386	3316	134.70206	1	0	0
53763.43285	54473.4441	3317	129.69373	1	0	0
53712.245	54570.44172	3318	131.97338	1	0	0
53741.98876	54474.61257	3320	155.88071	1	0	0
53837.85851	54544.91624	3321	156.9852	1	0	0
53720.39213	54460.19922	3323	163.76697	1	0	0
53781.35887	54500.57021	3324	155.22044	1	0	0
53778.97496	54448.95221	3325	183.78374	1	0	0
53750.83381	54491.82782	3327	194.31224	1	0	0
53797.4677	54516.55166	3328	272.42457	1	0	0
53750.39393	54515.13259	3329	166.56178	1	0	0
53785.89217	54471.63091	3330	196.53259	1	0	0
53686.67509	54485.64381	3331	253.13996	1	0	0
53735.96212	54475.32776	3335	181.99381	1	0	0
53792.67694	54462.58309	3336	92.95461	1	0	0
53780.18332	54482.83127	3340	203.41897	1	0	0
53770.50295	54460.44475	3342	144.9468	1	0	0
53708.64567	54461.28269	3343	156.45281	1	0	0
53780.23845	54490.61465	3344	184.90183	1	0	0
53765.29154	54511.0996	3348	142.37038	1	0	0
53761.2544	54498.92933	3349	161.7244	1	0	0
53722.856	54469.90323	3350	126.83253	1	0	0
53758.07397	54499.14068	3351	108.97849	1	0	0
53793.0341	54479.19975	3354	143.03662	1	0	0
53213.88571	54090.5001	3355	149.42166	1	5120	6
53705.36362	54479.27854	3355	140.11165	1	0	0
53777.8478	54478.26835	3357	162.94999	1	0	0
53780.92181	54468.97073	3358	212.25653	1	0	0
53776.92026	54481.92842	3375	135.6999	1	0	0
53740.92009	54447.85435	3376	187.79033	1	0	0
53765.53624	54505.61093	3382	86.62986	1	0	0
52523.00116	54306.77666	3386	117.46534	1	0	0
53792.41495	54486.54759	3387	164.69736	1	0	0
53797.11826	54453.1999	3389	94.90734	1	0	0
53742.70106	54481.00806	3396	145.08887	1	0	0
53747.58304	54481.95927	3397	141.41749	1	0	0
53207.67939	50569.50736	3431	295.73716	1	0	0
56478.06254	57446.40372	3493	178.82304	1	0	0
53973.90805	51878.49807	3518	113.81936	1	0	0
53890.32076	54629.64558	3555	170.97281	1	1716	3
53823.94822	54666.43232	3557	95.33792	1	0	0
55891.69753	55604.56024	3645	259.85528	1	0	0
55539.69219	55407.6764	3648	334.71771	1	0	0
55531.5478	55532.63989	3649	268.83022	1	0	0
55606.76178	55226.07899	3651	123.84798	1	0	0
55244.2179	55942.20942	3666	248.70633	1	0	0
55138.16304	57255.38383	3671	266.63426	1	0	0
53720.27383	54334.44599	3735	258.98501	1	4434	5
53720.27383	54334.44599	3736	258.98501	1	4434	5
53763.86801	54357.83621	3738	121.59962	1	4434	5
53679.43724	54324.19891	3739	158.48593	1	4434	5
53730.76096	54353.44395	3742	279.43325	1	4434	5
53724.56931	54349.45906	3744	186.399215	1	4434	5
53724.56931	54349.45906	3745	186.399215	1	4434	5
53720.24041	54341.13002	3746	264.6666033	1	4434	5
53720.24041	54341.13002	3747	264.6666033	1	4434	5
53720.24041	54341.13002	3748	264.6666033	1	4434	5
53720.24041	54341.13002	3749	264.6666033	1	4434	5
53720.24041	54341.13002	3750	264.6666033	1	4434	5
53720.24041	54341.13002	3751	264.6666033	1	4434	5
53763.84656	54289.03806	3772	210.3795367	1	4434	5
53763.84656	54289.03806	3773	210.3795367	1	4434	5
53763.84656	54289.03806	3774	210.3795367	1	4434	5
53752.41499	54326.4303	3776	328.373815	1	4434	5
53752.41499	54326.4303	3777	328.373815	1	4434	5
53750.65778	54348.97616	3779	380.8213933	1	4434	5
53750.65778	54348.97616	3780	380.8213933	1	4434	5
53750.65778	54348.97616	3781	380.8213933	1	4434	5
53732.45163	54316.63482	3782	290.4784933	1	4434	5
53732.45163	54316.63482	3783	290.4784933	1	4434	5
53732.45163	54316.63482	3784	290.4784933	1	4434	5
53747.0332	54274.95369	3798	266.267145	1	4434	5
53747.0332	54274.95369	3799	266.267145	1	4434	5
53747.68344	54311.56302	3802	166.91952	1	4434	5
53232.58717	54088.49129	3830	294.12646	1	5120	6
53232.58717	54088.49129	3831	294.12646	1	5120	6
53215.21966	54111.62254	3835	315.7856067	1	5120	6
53215.21966	54111.62254	3836	315.7856067	1	5120	6
53215.21966	54111.62254	3837	315.7856067	1	5120	6
54331.23192	57175.8468	3908	153.88379	1	0	0
54344.86495	57170.36881	3909	168.30789	1	0	0
53906.83331	54675.55271	3961	163.72538	1	1716	3
53971.08215	54642.46033	3962	261.3812567	1	1716	3
53971.08215	54642.46033	3963	261.3812567	1	1716	3
53971.08215	54642.46033	3964	261.3812567	1	1716	3
53947.03198	54604.75431	3965	230.23647	1	1716	3
53922.25311	54635.48455	3966	194.17028	1	1716	3
53992.10033	54623.89751	3967	232.100785	1	1716	3
53992.10033	54623.89751	3968	232.100785	1	1716	3
53958.30552	54596.9878	3969	195.9366	1	1716	3
53951.67082	54649.67782	3970	213.03973	1	1716	3
53963.99666	54601.6113	3971	336.20137	1	1716	3
53916.42034	54606.64675	3972	266.22092	1	1716	3
53916.42034	54606.64675	3973	266.22092	1	1716	3
53972.25597	54610.77608	3974	241.78071	1	1716	3
53959.396	54636.57503	3975	255.23851	1	1716	3
53959.396	54636.57503	3976	255.23851	1	1716	3
53959.396	54636.57503	3977	255.23851	1	1716	3
53926.16025	54656.40981	3978	250.8672	1	1716	3
53954.77163	54624.93887	3979	213.72497	1	1716	3
53954.77163	54624.93887	3980	213.72497	1	1716	3
53931.17081	54605.53193	3982	227.2955	1	1716	3
53915.58027	54670.29757	3983	114.41181	1	1716	3
53952.69843	54623.7556	3984	212.37438	1	1716	3
53952.69843	54623.7556	3985	212.37438	1	1716	3
53952.69843	54623.7556	3986	212.37438	1	1716	3
53952.69843	54623.7556	3987	212.37438	1	1716	3
53952.69843	54623.7556	3988	212.37438	1	1716	3
54020.36618	54673.45141	3990	209.38708	1	1716	3
53933.54207	54647.58582	3993	107.82451	1	1716	3
53956.04831	54632.05286	3995	205.48175	1	1716	3
53908.77965	54620.1836	3996	110.36444	1	1716	3
53937.8423	54630.06245	3998	221.3812	1	1716	3
53937.8423	54630.06245	3999	221.3812	1	1716	3
53937.8423	54630.06245	4000	221.3812	1	1716	3
54015.7599	54594.64118	4005	149.68369	1	1716	3
51452.01078	51154.86782	4014	163.85901	1	0	0
51195.93012	52128.18935	4082	143.8682	1	0	0
54689.41469	57713.15187	4083	153.79387	1	0	0
54695.89078	57677.86324	4084	136.13703	1	0	0
54654.02229	57679.74515	4085	126.03203	1	0	0
54711.31236	57676.54794	4086	197.39399	1	0	0
54678.34457	57692.24107	4087	170.89821	1	0	0
56739.96086	58222.87275	4253	173.50375	1	0	0
56777.8032	58286.75713	4259	127.9809	1	0	0
53228.18231	54069.39299	4276	307.51431	1	5120	6
53228.18231	54069.39299	4277	307.51431	1	5120	6
53228.18231	54069.39299	4278	307.51431	1	5120	6
53193.32385	54071.78163	4280	263.13405	1	5120	6
53219.01819	54104.08428	4283	221.34064	1	5120	6
53222.13909	54032.08564	4286	112.45308	1	5120	6
53223.89101	54031.78031	4289	118.60164	1	5120	6
53179.60599	54062.35412	4291	237.24056	1	5120	6
53262.96095	54117.05676	4292	254.46047	1	5120	6
53946.10237	54373.54945	4292	110.71655	1	5116	2
53854.88516	54328.646	4293	159.54359	1	5116	2
53245.08991	54082.92237	4294	298.81424	1	5120	6
53245.08991	54082.92237	4295	298.81424	1	5120	6
53890.40301	54318.85452	4297	165.92719	1	5116	2
53257.71794	54114.81602	4298	213.351325	1	5120	6
53890.40301	54318.85452	4298	165.92719	1	5116	2
53257.71794	54114.81602	4299	213.351325	1	5120	6
53196.45545	54055.14844	4302	256.75064	1	5120	6
53278.81192	54113.70339	4306	226.62046	1	5120	6
53209.77224	54079.31587	4310	144.40524	1	5120	6
53198.28918	54096.61852	4313	180.2407	1	5120	6
53200.36399	54097.38485	4315	300.57711	1	5120	6
53191.07074	54048.75567	4323	171.19929	1	5120	6
53201.6849	54095.45887	4324	143.28391	1	5120	6
53259.30166	54086.91671	4325	334.18798	1	5120	6
53220.5608	54049.43362	4329	178.22215	1	5120	6
53189.13831	54078.25512	4331	156.097	1	5120	6
53217.80527	54094.55745	4334	261.15812	1	5120	6
53224.42954	54067.38333	4338	136.99738	1	5120	6
53233.48826	54021.19807	4340	132.79795	1	5120	6
53237.42088	54078.89384	4344	214.55282	1	5120	6
53237.42088	54078.89384	4345	214.55282	1	5120	6
53237.42088	54078.89384	4346	214.55282	1	5120	6
53237.42088	54078.89384	4347	214.55282	1	5120	6
53237.42088	54078.89384	4348	214.55282	1	5120	6
53865.19224	52146.34471	4348	237.80266	1	0	0
53539.84122	52101.64519	4350	207.92479	1	0	0
53223.98267	54090.80791	4351	223.8132	1	5120	6
53722.14114	51976.60349	4351	225.49763	1	0	0
53234.24842	54086.80087	4353	138.83489	1	5120	6
53173.85609	54062.23637	4354	197.65696	1	5120	6
53218.94418	54060.33233	4355	195.944085	1	5120	6
53218.94418	54060.33233	4356	195.944085	1	5120	6
56713.16117	58271.20166	4367	134.3442	1	0	0
53225.79474	54068.8788	4371	164.00687	1	5120	6
53710.57237	54341.89606	4433	237.22375	1	4434	5
53690.26587	54334.18606	4436	149.29773	1	4434	5
53708.56018	54327.47872	4440	253.43635	1	4434	5
55843.47988	58179.24443	4467	115.305	1	0	0
56069.3267	58094.23422	4468	205.44841	1	0	0
51088.42717	51778.15393	4538	91.7763	1	0	0
52501.85847	54415.50223	4552	231.64314	1	0	0
51114.50918	51806.60991	4556	84.12581	1	0	0
52402.06174	54399.97313	4569	133.98778	1	0	0
53282.95455	54099.84234	4602	288.83786	1	5120	6
53290.30592	54051.80915	4603	112.62589	1	5120	6
53205.34333	54074.29536	4604	127.27917	1	5120	6
53194.58465	54075.73047	4606	133.61375	1	5120	6
53252.88246	54080.0437	4607	148.48426	1	5120	6
53202.3425	54049.855	4609	321.39589	1	5120	6
53202.3425	54049.855	4610	321.39589	1	5120	6
53249.03845	54123.9797	4612	235.18849	1	5120	6
52306.26232	54414.72386	4614	130.00849	1	0	0
53208.07855	54072.76535	4617	277.9928567	1	5120	6
53208.07855	54072.76535	4618	277.9928567	1	5120	6
53208.07855	54072.76535	4619	277.9928567	1	5120	6
53243.127	54061.66903	4620	232.18438	1	5120	6
53253.99367	54083.47598	4624	271.1933367	1	5120	6
53253.99367	54083.47598	4625	271.1933367	1	5120	6
53253.99367	54083.47598	4626	271.1933367	1	5120	6
53216.89417	54081.8609	4627	201.805515	1	5120	6
53216.89417	54081.8609	4628	201.805515	1	5120	6
53253.58396	54083.69456	4629	233.50271	1	5120	6
53259.3803	54048.09666	4631	194.71828	1	5120	6
53259.3803	54048.09666	4632	194.71828	1	5120	6
53203.52977	54052.00234	4633	209.80656	1	5120	6
53265.03227	54098.36935	4635	320.56852	1	5120	6
53061.71672	53944.4512	4770	142.31513	1	0	0
52544.87964	54331.62124	4790	147.31963	1	0	0
52466.71926	54368.34921	4848	150.23761	1	0	0
52083.12228	51699.24535	4854	92.0735	1	0	0
51360.82839	52185.19369	4876	273.74602	1	0	0
52925.56957	51020.77567	4880	170.12709	1	0	0
53248.78748	51075.06276	4881	411.26707	1	0	0
53281.7318	51004.13099	4882	340.66944	1	0	0
53450.42404	51166.49555	4883	178.10937	1	0	0
53781.77477	54533.72803	4956	127.10618	1	0	0
53750.50045	54544.30995	4958	219.19863	1	0	0
53706.61516	54548.26622	4959	131.0178	1	0	0
53772.49495	54571.44068	4960	171.81024	1	0	0
53770.37707	54534.72095	4961	132.26445	1	0	0
53735.53229	54541.69146	4965	155.56714	1	0	0
53749.86462	54564.78137	4970	173.75097	1	0	0
53766.46093	54575.10255	4971	171.41324	1	0	0
53784.92639	54503.27663	4972	109.1349	1	0	0
53703.40648	54568.1113	4973	155.31425	1	0	0
53734.86014	54544.8896	4974	156.05126	1	0	0
53694.78948	54513.26	4975	159.5051	1	0	0
53707.24136	54500.85756	4976	257.7951	1	0	0
53728.92815	54537.96335	4977	194.57433	1	0	0
53763.38234	54507.45599	4978	141.95973	1	0	0
53804.86622	54516.9019	4981	152.2865	1	0	0
53801.53568	54459.3332	4991	214.13715	1	0	0
53821.77427	54428.94609	4992	404.6765	1	0	0
53928.78529	54345.3094	4995	160.05502	1	5116	2
53797.31084	54451.58798	4997	291.27383	1	0	0
53926.6357	54359.25329	4999	196.66504	1	5116	2
52582.80372	51940.78825	5002	212.77793	1	0	0
53926.79055	54343.19427	5002	255.61135	1	5116	2
53936.49882	54330.78108	5004	135.81343	1	5116	2
53936.49882	54330.78108	5005	135.81343	1	5116	2
53927.87162	54346.61629	5008	240.53686	1	5116	2
53932.36201	54361.11106	5010	143.8846867	1	5116	2
53932.36201	54361.11106	5011	143.8846867	1	5116	2
53932.36201	54361.11106	5012	143.8846867	1	5116	2
53871.82939	54353.22009	5019	285.55648	1	5116	2
53918.73121	54320.92751	5020	120.54415	1	5116	2
53899.09325	54318.29175	5026	266.9177	1	5116	2
53918.31583	54333.23538	5032	217.55186	1	5116	2
53924.91505	54402.07296	5033	153.73404	1	5116	2
53897.66646	54350.83198	5034	237.27474	1	5116	2
53936.12094	54376.06224	5035	189.4681	1	5116	2
53936.12094	54376.06224	5036	189.4681	1	5116	2
53922.57388	54318.40022	5037	148.4479133	1	5116	2
53922.57388	54318.40022	5038	148.4479133	1	5116	2
53922.57388	54318.40022	5039	148.4479133	1	5116	2
53954.97866	54333.69376	5041	178.08059	1	5116	2
53891.86803	54306.89523	5042	146.86006	1	5116	2
53910.01798	54326.6461	5044	210.0908	1	5116	2
53925.99829	54371.88333	5047	129.05201	1	5116	2
53964.86261	54612.52467	5061	268.54792	1	1716	3
53983.67607	54640.26326	5062	308.4444825	1	1716	3
53983.67607	54640.26326	5063	308.4444825	1	1716	3
53983.67607	54640.26326	5064	308.4444825	1	1716	3
53983.67607	54640.26326	5065	308.4444825	1	1716	3
53964.03438	54590.44686	5066	260.9071	1	1716	3
53976.3408	54618.5425	5067	301.2934371	1	1716	3
53976.3408	54618.5425	5068	301.2934371	1	1716	3
53976.3408	54618.5425	5069	301.2934371	1	1716	3
53976.3408	54618.5425	5070	301.2934371	1	1716	3
53976.3408	54618.5425	5071	301.2934371	1	1716	3
53976.3408	54618.5425	5072	301.2934371	1	1716	3
53976.3408	54618.5425	5073	301.2934371	1	1716	3
51518.52646	52173.32593	5205	183.27679	1	0	0
52711.95501	52275.39408	5208	159.99983	1	0	0
52693.66993	52167.2863	5209	168.44304	1	0	0
52671.98396	52117.69618	5210	254.28349	1	0	0
52413.88924	51297.2412	5224	132.69488	1	0	0
52413.31718	51260.22862	5241	132.9247	1	0	0
52411.04734	51270.79746	5249	146.10969	1	0	0
52408.82841	51288.6623	5253	284.00301	1	0	0
52422.36531	51291.39017	5261	167.66588	1	0	0
52415.79439	51284.08465	5262	221.73114	1	0	0
52388.40564	51306.47507	5267	138.26668	1	0	0
52383.62721	51311.97099	5268	158.58065	1	0	0
52405.11638	51281.87817	5271	131.45402	1	0	0
52365.98496	51275.99111	5272	123.28129	1	0	0
52386.93738	51250.55457	5286	130.8623	1	0	0
52405.86603	51293.643	5287	154.0569	1	0	0
52392.02079	51308.58373	5288	185.29881	1	0	0
51527.53104	50660.73153	5290	158.75038	1	0	0
51835.05056	51718.39914	5322	146.76612	1	0	0
52404.53111	51295.4783	5341	194.21955	1	0	0
52225.92339	51461.97368	5343	168.54581	1	0	0
52877.39994	52241.45112	5353	177.10444	1	0	0
52876.08179	52203.41052	5355	255.92076	1	0	0
53778.46656	54539.32658	5381	162.94138	1	0	0
53731.86782	54547.95164	5382	145.93324	1	0	0
53756.48717	54567.49582	5385	155.11142	1	0	0
53748.03989	54520.7283	5386	226.02952	1	0	0
53743.25594	54585.52136	5389	136.35001	1	0	0
53714.57144	54579.66617	5392	140.61295	1	0	0
53771.25422	54612.56264	5393	122.00098	1	0	0
53785.44166	54547.67409	5397	194.23348	1	0	0
53794.63115	54549.85329	5399	103.00727	1	0	0
53761.99245	54576.27985	5400	178.39414	1	0	0
53735.61007	54564.50364	5401	169.31256	1	0	0
54848.87986	53756.76586	5405	373.23624	1	0	0
54710.84576	53980.31399	5406	454.45352	1	0	0
52784.12591	50460.19926	5416	228.02278	1	0	0
52128.04732	50077.84818	5417	161.93063	1	0	0
51697.66627	50098.73473	5418	319.30255	1	0	0
51680.7494	50102.27254	5422	264.54488	1	0	0
51676.87816	50078.67378	5423	376.7818	1	0	0
51673.81714	50059.90612	5424	369.86376	1	0	0
52306.86201	54010.09612	5424	335.10134	1	0	0
51872.92759	50368.46025	5425	344.55842	1	0	0
53694.0229	54518.33799	5431	122.87808	1	0	0
52993.83379	52181.72043	5432	157.31426	1	0	0
52477.60467	54446.1081	5433	142.44952	1	0	0
52911.07337	52165.26945	5433	202.17228	1	0	0
53755.93765	54595.38518	5433	197.91144	1	0	0
53778.02104	54509.12121	5444	175.73285	1	0	0
55760.99327	57852.99691	5448	165.31064	1	0	0
55789.15342	57849.40065	5449	194.91723	1	0	0
53743.66964	54544.56547	5450	192.67243	1	0	0
55791.42696	57838.94554	5450	165.83641	1	0	0
55789.26753	57874.6222	5451	115.39809	1	0	0
55784.79521	57868.71578	5452	142.21624	1	0	0
55790.66131	57847.2797	5453	211.54946	1	0	0
53698.32677	54526.09655	5455	72.44193	1	0	0
53733.22811	54522.64506	5456	190.63111	1	0	0
53684.67547	54499.7341	5459	149.4171	1	0	0
53772.92434	54591.16457	5462	133.80093	1	0	0
53758.11439	54583.05171	5463	139.95529	1	0	0
54795.80989	57614.79221	5463	387.8582	1	0	0
54869.80292	57928.2313	5466	351.41019	1	0	0
53713.76536	54565.69246	5478	120.37869	1	0	0
53751.87712	54522.04365	5481	96.19591	1	0	0
53778.62826	54527.06407	5482	201.05354	1	0	0
53699.24065	54520.02936	5486	96.80596	1	0	0
53022.10837	51539.22317	5490	160.41445	1	0	0
53794.63837	54544.00384	5490	101.50554	1	0	0
53738.33948	54555.22511	5492	202.67215	1	0	0
53737.64561	54568.43826	5500	162.82815	1	0	0
53784.35797	54589.06793	5501	95.70625	1	0	0
53758.41268	54541.00942	5503	149.34571	1	0	0
53742.48198	54534.7494	5504	93.38057	1	0	0
53783.8674	54522.28118	5505	103.24301	1	0	0
53707.81184	54588.25684	5511	93.92623	1	0	0
53756.37471	54560.7883	5518	212.0992	1	0	0
53753.37897	54563.7888	5519	161.50791	1	0	0
53769.34991	54557.63583	5520	256.25859	1	0	0
53730.10158	54515.56479	5521	152.10273	1	0	0
53723.25343	54593.37663	5523	71.79409	1	0	0
56028.19352	58560.28918	5525	144.26516	1	0	0
55958.71903	58432.79728	5526	177.50428	1	0	0
51941.08155	50977.7133	5543	503.52423	1	0	0
51065.65037	50136.72964	5574	181.08025	1	0	0
53639.01833	54306.93678	5611	113.59426	1	4434	5
53582.90959	54282.34322	5614	148.22839	1	0	0
53619.33501	54304.92044	5619	130.7988	1	4434	5
53648.81536	54271.277	5620	80.72125	1	4434	5
52180.3509	50884.11611	5665	159.58508	1	0	0
52006.16645	50933.22361	5666	100.55788	1	0	0
53197.92042	50849.63365	5728	101.94456	1	0	0
53058.2608	54442.29976	5749	118.36731	1	0	0
51297.43531	51564.16503	5762	119.14147	1	0	0
51136.40779	50755.24195	5775	122.17782	1	0	0
51145.31484	50702.38529	5776	149.34127	1	0	0
51125.38274	50753.6044	5777	89.63548	1	0	0
53658.35655	54311.04955	5800	346.13811	1	4434	5
52393.6203	54334.6955	5872	152.17281	1	0	0
52560.20925	54349.14016	5955	159.66166	1	0	0
53746.48947	54469.14968	5991	170.37776	1	0	0
53767.86864	54495.08892	6000	126.58686	1	0	0
53719.9039	54514.96803	6001	184.3185	1	0	0
53832.45752	54527.85972	6002	218.07272	1	0	0
52040.25525	51536.28072	6048	244.238	1	0	0
51592.02691	51990.89882	6079	76.29948	1	0	0
51602.71939	51998.0908	6090	158.55107	1	0	0
54194.78001	52362.01839	6099	200.10364	1	0	0
55115.61782	56107.93339	6137	115.2851	1	0	0
53918.02899	54336.93787	6250	122.9297	1	5116	2
53899.36862	54389.02828	6251	168.2663	1	5116	2
54620.51746	55835.06969	6262	117.54228	1	0	0
53286.66477	51642.14388	6273	346.74967	1	0	0
53533.7138	51293.88877	6274	249.86295	1	0	0
54163.77235	52091.89729	6301	142.36864	1	0	0
54156.63386	52111.93613	6303	153.61884	1	0	0
54163.30358	52129.66531	6304	134.84012	1	0	0
52402.4382	54407.07379	6308	187.45474	1	0	0
54176.18239	52204.26151	6309	125.47994	1	0	0
55683.42716	57965.9794	6312	107.44559	1	0	0
54267.99891	52375.62697	6313	94.88357	1	0	0
53164.62793	50503.18193	6350	144.16399	1	0	0
53168.72489	50900.50799	6351	204.95812	1	0	0
53660.81546	54301.07584	6351	103.43009	1	4434	5
53674.58885	54320.13421	6353	119.92052	1	4434	5
52932.33475	51231.98993	6355	193.44139	1	0	0
52807.1804	51133.56738	6356	261.21857	1	0	0
53608.24765	54287.71515	6359	119.72408	1	4434	5
53679.35713	54316.17419	6360	137.24459	1	4434	5
53326.06909	51939.26818	6363	198.85966	1	0	0
53050.12639	52242.35811	6366	160.83381	1	0	0
53662.49049	54331.79331	6366	213.53737	1	4434	5
51106.6895	50365.12583	6367	147.1084	1	0	0
53629.92451	54283.35186	6367	167.86755	1	4434	5
51093.69986	50399.97162	6368	165.21137	1	0	0
53649.1275	54329.95999	6369	164.765945	1	4434	5
53649.1275	54329.95999	6370	164.765945	1	4434	5
53669.39956	54289.33747	6372	157.36399	1	4434	5
53648.44906	54298.93709	6386	108.45982	1	4434	5
53728.60218	54324.90721	6389	125.27925	1	4434	5
53667.51217	54314.00244	6392	203.05885	1	4434	5
53563.56513	54329.84116	6397	186.73582	1	0	0
53650.78416	54302.8117	6405	149.586215	1	4434	5
53650.78416	54302.8117	6406	149.586215	1	4434	5
53641.51027	54335.63465	6407	280.78046	1	4434	5
53661.27596	54302.16929	6408	212.54035	1	4434	5
52714.07582	52098.40143	6420	121.11878	1	0	0
53712.67074	54283.70901	6420	200.92964	1	4434	5
53672.47611	54284.19543	6421	137.28415	1	4434	5
52051.97111	52407.82491	6432	209.99022	1	0	0
53619.50938	54287.43189	6518	192.5681	1	4434	5
53656.86474	54305.61868	6519	231.529255	1	4434	5
53656.86474	54305.61868	6520	231.529255	1	4434	5
53639.83661	54302.65293	6523	193.42821	1	4434	5
53633.87245	54269.2271	6548	142.92073	1	4434	5
53930.233	54374.27008	6562	218.79038	1	5116	2
53754.3361	54349.60926	6563	131.55824	1	4434	5
53681.01533	54276.53668	6568	180.26091	1	4434	5
53603.92299	54310.98064	6582	201.06817	1	4434	5
53875.8363	54326.65456	6593	116.74384	1	5116	2
53670.38515	54279.11504	6659	154.41426	1	4434	5
53142.06024	53855.10985	6689	264.31019	1	0	0
53078.34831	53735.05641	6691	98.19516	1	0	0
53760.45108	54485.13777	6701	210.2437	1	0	0
53752.85033	54473.80415	6702	108.0668	1	0	0
53758.44445	54486.35082	6703	172.23776	1	0	0
53772.90734	54468.00377	6704	319.66691	1	0	0
53762.94505	54526.106	6705	187.59997	1	0	0
53782.63463	54498.20523	6706	253.36399	1	0	0
53766.89415	54490.35296	6707	226.87488	1	0	0
53747.86943	54576.49518	6708	79.44001	1	0	0
53790.29879	54530.95736	6709	234.23697	1	0	0
53768.61792	54474.94096	6710	124.52869	1	0	0
53816.39597	54466.91697	6711	221.63931	1	0	0
53779.81395	54453.63775	6712	161.38203	1	0	0
53733.90804	54461.0201	6713	242.05883	1	0	0
53785.94441	54446.6122	6714	298.35568	1	0	0
53779.50305	54471.88373	6716	325.07039	1	0	0
53784.27446	54467.36261	6717	285.08788	1	0	0
53779.62268	54486.60575	6720	166.22156	1	0	0
53792.58168	54492.23263	6721	140.13522	1	0	0
53763.63677	54523.00485	6724	270.54686	1	0	0
53798.53317	54496.03378	6726	198.61743	1	0	0
53829.14674	54457.37742	6727	250.94513	1	0	0
53766.25364	54500.36839	6728	245.38636	1	0	0
56763.98042	56990.25344	6729	292.18849	1	0	0
53761.69165	54483.60611	6730	213.26971	1	0	0
56768.41535	56972.38055	6730	258.49172	1	0	0
53740.52173	54507.20603	6731	263.33604	1	0	0
53789.91848	54471.70479	6732	291.81447	1	0	0
53781.5461	54486.85049	6733	246.13234	1	0	0
53768.6656	54515.45461	6734	145.4052	1	0	0
53822.87122	54485.08791	6735	227.06439	1	0	0
53801.62958	54498.07999	6737	265.57445	1	0	0
53810.98372	54561.73177	6740	180.3563	1	0	0
53751.49949	54484.2205	6741	184.1263	1	0	0
53769.54266	54509.52698	6746	193.24713	1	0	0
53665.17329	54509.84934	6747	143.17626	1	0	0
53778.09842	54512.42379	6752	190.99339	1	0	0
53765.63585	54468.07006	6753	139.55782	1	0	0
53744.84656	54520.67677	6755	216.67411	1	0	0
53755.50592	54513.64057	6757	160.26845	1	0	0
53791.02391	54532.6635	6760	137.48344	1	0	0
53754.74694	54498.24192	6761	211.08195	1	0	0
53766.72304	54493.30107	6762	199.79504	1	0	0
53789.38692	54477.33927	6763	191.99523	1	0	0
53775.36633	54535.78873	6764	234.01481	1	0	0
53799.42661	54532.11811	6765	215.8376	1	0	0
53769.69847	54498.50958	6766	386.19335	1	0	0
53810.00783	54513.79504	6767	260.23034	1	0	0
53774.82558	54531.23754	6769	210.6751	1	0	0
53783.34357	54504.64179	6770	290.26169	1	0	0
53755.85496	54477.9206	6771	194.76725	1	0	0
53790.08394	54527.94006	6772	201.84954	1	0	0
53112.4394	50842.42788	6773	152.79823	1	0	0
53172.88603	50834.42711	6774	163.05366	1	0	0
53774.80074	54498.70325	6774	140.35866	1	0	0
53770.60273	54490.97406	6775	159.32634	1	0	0
53802.65741	54503.44433	6776	226.22608	1	0	0
53800.27834	54527.41364	6777	229.19313	1	0	0
53796.75464	54505.53533	6779	148.54334	1	0	0
53772.56406	54502.84651	6780	151.95845	1	0	0
51150.88139	50773.78905	6781	146.09283	1	0	0
53783.84691	54512.90382	6781	185.79198	1	0	0
53769.87451	54534.79688	6782	200.4687	1	0	0
53770.60299	54494.08743	6783	110.07684	1	0	0
53714.82695	54464.88018	6785	100.45572	1	0	0
53770.84283	54544.51373	6786	195.57385	1	0	0
53719.88798	54501.37013	6790	235.36217	1	0	0
53765.514	54529.45205	6791	134.45393	1	0	0
53749.81073	54473.56467	6792	204.60615	1	0	0
53760.55828	54504.9701	6793	212.06435	1	0	0
53733.14426	54513.28587	6794	159.40644	1	0	0
53787.00542	54508.41398	6795	208.57589	1	0	0
53767.89735	54520.75341	6796	219.67019	1	0	0
53770.41215	54505.24717	6797	267.26541	1	0	0
53789.06268	54492.48429	6798	160.02351	1	0	0
53753.26618	54515.68826	6799	196.81714	1	0	0
53764.39888	54490.35685	6800	226.86675	1	0	0
53793.84353	54445.43261	6801	370.07708	1	0	0
53802.94354	54485.86258	6802	361.44902	1	0	0
53761.92395	54506.55783	6803	231.96628	1	0	0
53751.53842	54509.65124	6804	161.71457	1	0	0
53774.8267	54507.2383	6805	262.01932	1	0	0
53795.42131	54477.45528	6806	177.58804	1	0	0
53742.0086	54482.04347	6807	211.70143	1	0	0
53763.57833	54532.31169	6808	155.32558	1	0	0
53758.82459	54482.00126	6809	280.24377	1	0	0
53774.67405	54473.00857	6810	246.17013	1	0	0
53760.84687	54466.43118	6811	149.14557	1	0	0
53781.13161	54500.34866	6812	134.53653	1	0	0
53721.28502	54471.494	6813	272.84987	1	0	0
53731.03304	54545.5558	6814	197.51869	1	0	0
53742.31805	54497.82109	6815	201.94902	1	0	0
53750.30609	54476.30478	6816	295.68392	1	0	0
53743.271	54505.83613	6817	213.97655	1	0	0
53746.66185	54485.89836	6820	220.74483	1	0	0
53731.14442	54501.24963	6821	208.91763	1	0	0
53772.79695	54482.64871	6822	213.1158	1	0	0
53770.45625	54513.62746	6823	144.53768	1	0	0
53782.49878	54482.47727	6824	155.24983	1	0	0
53736.23934	54479.36917	6825	151.85528	1	0	0
53776.45968	54508.79293	6826	229.11257	1	0	0
53746.13479	54509.55495	6827	237.40989	1	0	0
53756.3155	54511.75259	6828	136.45667	1	0	0
53757.70761	54491.10346	6829	194.48752	1	0	0
53769.6745	54478.21102	6831	215.90846	1	0	0
53736.98423	54462.33661	6832	203.40823	1	0	0
53738.1833	54494.41977	6833	272.39999	1	0	0
53776.69454	54509.81841	6834	286.85661	1	0	0
53768.28232	54502.49482	6835	137.85777	1	0	0
53751.29284	54517.32868	6836	174.26305	1	0	0
53778.49104	54530.60142	6838	158.26902	1	0	0
53777.93733	54481.18829	6839	179.54047	1	0	0
53732.14507	54473.4958	6840	176.74251	1	0	0
53708.63316	54454.4171	6841	197.23813	1	0	0
53769.05496	54492.26837	6842	78.71376	1	0	0
53750.33134	54444.63884	6843	221.86597	1	0	0
53774.41287	54511.91151	6844	215.26959	1	0	0
53769.61598	54478.90871	6845	236.04008	1	0	0
53737.27393	54485.32419	6846	232.99776	1	0	0
53927.47828	54333.13992	6879	130.31552	1	5116	2
53929.1353	54344.23105	6901	186.38681	1	5116	2
52954.97332	50453.40537	6904	117.47221	1	0	0
53924.61907	54347.47767	6905	181.6755767	1	5116	2
53924.61907	54347.47767	6906	181.6755767	1	5116	2
53924.61907	54347.47767	6907	181.6755767	1	5116	2
52884.99348	50752.50516	6909	342.65829	1	0	0
53919.28016	54339.70222	6909	313.40075	1	5116	2
53927.42164	54394.77285	6910	312.88575	1	5116	2
53950.04198	54338.23436	6911	92.45523	1	5116	2
53886.75365	54336.84052	6913	85.05899	1	5116	2
53924.14531	54396.24262	6917	233.73324	1	5116	2
53927.38062	54385.621	6921	168.66677	1	5116	2
53862.43327	54323.12957	6944	145.36392	1	5116	2
55605.16816	58648.35078	6947	198.8893	1	0	0
51109.94189	50619.47602	6960	118.75545	1	0	0
51959.16015	51716.44258	6983	196.69907	1	0	0
52921.34733	50848.72609	6984	246.93982	1	0	0
52546.6924	51100.48859	6988	118.63659	1	0	0
52874.17839	50659.38341	6989	116.95657	1	0	0
53111.99463	50670.31658	6990	271.32516	1	0	0
53171.69341	50654.9842	6991	122.03107	1	0	0
53703.54301	54362.90589	7001	408.7893267	1	4434	5
53703.54301	54362.90589	7002	408.7893267	1	4434	5
53703.54301	54362.90589	7003	408.7893267	1	4434	5
53703.54301	54362.90589	7004	408.7893267	1	4434	5
53703.54301	54362.90589	7005	408.7893267	1	4434	5
53703.54301	54362.90589	7006	408.7893267	1	4434	5
52290.35702	50765.99421	7047	228.25044	1	0	0
52268.1815	50711.45354	7048	154.72136	1	0	0
50989.82107	50827.79915	7202	126.55946	1	0	0
53973.32916	54318.33462	7384	78.086	1	5116	2
51332.4917	50697.90467	7429	429.71505	1	0	0
53914.37804	54826.86355	7481	185.88656	1	0	0
53728.7662	54310.81462	7526	156.33524	1	4434	5
53700.17641	54293.41784	7528	208.02717	1	4434	5
53700.17641	54293.41784	7529	208.02717	1	4434	5
53737.70516	54334.73131	7540	230.35548	1	4434	5
53737.70516	54334.73131	7541	230.35548	1	4434	5
53748.04855	54354.48304	7543	255.973005	1	4434	5
53748.04855	54354.48304	7544	255.973005	1	4434	5
53631.51127	54262.58656	7566	208.00836	1	4434	5
53718.86178	54338.63817	7570	103.90442	1	4434	5
53672.10575	54315.28389	7581	167.87481	1	4434	5
53654.67755	54289.61003	7584	147.84728	1	4434	5
53673.32756	54267.9702	7696	133.73752	1	4434	5
53956.40906	54654.46447	7785	95.35512	1	1716	3
52389.90956	54414.01169	7835	178.83792	1	0	0
54468.02745	54403.82384	7892	68.47522	1	0	0
53342.53837	55332.99601	7978	118.49991	1	0	0
52129.04451	53798.19336	7979	188.95464	1	0	0
51969.38046	51642.11666	8006	250.01273	1	0	0
53218.69644	52025.76532	8095	177.54195	1	0	0
53477.47653	51804.29788	8096	169.21005	1	0	0
53287.9501	51521.63519	8101	113.7436	1	0	0
53660.53686	54292.80542	8118	108.73015	1	4434	5
53642.81593	54287.5116	8122	174.95558	1	4434	5
53651.53978	53888.99298	8136	323.13493	1	0	0
53581.88712	53835.45489	8143	223.33054	1	0	0
55509.14432	57834.53049	8231	127.62351	1	0	0
53659.3998	54180.8617	8279	118.24011	1	0	0
53689.54566	54318.44309	8283	178.51687	1	4434	5
53756.20768	54295.82418	8284	251.72403	1	4434	5
53220.94789	54064.38375	8430	164.97307	1	5120	6
53278.63516	54034.8084	8440	98.75284	1	5120	6
53210.69843	54113.57788	8441	192.32964	1	5120	6
53074.97674	52481.26176	8529	125.10137	1	0	0
53809.79807	54484.52797	8557	383.72747	1	0	0
53792.15716	54477.90528	8558	178.74021	1	0	0
53784.09669	54491.58047	8559	151.55234	1	0	0
53841.13209	54492.33547	8560	397.32278	1	0	0
53825.11858	54505.49904	8561	359.99282	1	0	0
53820.93098	54477.466	8562	187.39025	1	0	0
53809.96633	54510.09466	8563	171.21028	1	0	0
53827.86915	54527.26927	8564	189.08091	1	0	0
53800.84682	54495.25789	8565	258.75915	1	0	0
53813.61748	54485.40505	8566	224.42232	1	0	0
53789.34129	54489.74013	8567	287.00692	1	0	0
53829.61915	54482.98094	8568	354.74035	1	0	0
53782.66085	54495.75305	8569	229.48595	1	0	0
53776.47269	54500.61831	8570	325.54089	1	0	0
53780.48388	54480.1412	8571	241.27898	1	0	0
53788.67456	54481.91052	8572	241.47874	1	0	0
53815.52549	54509.23233	8573	374.83003	1	0	0
53817.31098	54490.11389	8574	265.26981	1	0	0
53780.10996	54484.35718	8575	195.77422	1	0	0
53811.76315	54468.22751	8576	229.23113	1	0	0
53800.25187	54463.53246	8577	271.07766	1	0	0
53798.96949	54464.74309	8578	183.47046	1	0	0
53788.3932	54514.53634	8579	145.75757	1	0	0
53804.90533	54433.31408	8580	137.19354	1	0	0
53794.55207	54479.61359	8581	221.03903	1	0	0
53821.75247	54491.50608	8582	334.85138	1	0	0
53802.08916	54480.56999	8583	203.04092	1	0	0
53817.50328	54459.41968	8584	171.3056	1	0	0
53856.26755	54485.83993	8585	226.23148	1	0	0
53811.7127	54512.29627	8587	303.59779	1	0	0
53798.03316	54476.81559	8588	262.95164	1	0	0
53795.84288	54466.53752	8589	163.73779	1	0	0
53777.12829	54490.5983	8590	258.53075	1	0	0
53785.74504	54485.4385	8591	293.77483	1	0	0
53791.84605	54496.08911	8592	92.53553	1	0	0
53814.87378	54509.48495	8593	216.25522	1	0	0
53790.89313	54455.37728	8594	280.4279	1	0	0
53816.27266	54492.16321	8595	328.7183	1	0	0
53822.73779	54508.93185	8596	265.97193	1	0	0
53797.5096	54480.70009	8597	246.38308	1	0	0
53786.55123	54495.94584	8598	170.90979	1	0	0
53809.50168	54511.81715	8599	270.32645	1	0	0
53788.93773	54501.2793	8600	293.02145	1	0	0
53792.91059	54480.23224	8601	316.75731	1	0	0
53804.52349	54500.4812	8602	316.17566	1	0	0
52728.68442	50757.70839	8603	207.65995	1	0	0
53815.73933	54503.68816	8603	209.65459	1	0	0
52629.30522	50734.90627	8604	191.4732	1	0	0
53775.16814	54460.4913	8605	167.2276	1	0	0
53775.22177	54467.13138	8606	244.96735	1	0	0
53797.28813	54455.16557	8607	301.12768	1	0	0
53766.76374	54471.3281	8609	189.84119	1	0	0
53794.31584	54492.53561	8610	354.31969	1	0	0
53814.6522	54488.42794	8611	228.91694	1	0	0
53827.73384	54490.09481	8612	187.19372	1	0	0
53765.84859	54491.916	8613	195.71033	1	0	0
53821.05618	54478.22408	8614	226.61453	1	0	0
53804.83928	54513.11243	8615	157.0203	1	0	0
53780.69445	54519.93861	8616	154.84556	1	0	0
53803.57186	54469.43598	8617	261.53241	1	0	0
53788.71939	54485.60714	8620	220.68176	1	0	0
53838.60748	54501.47869	8621	84.5784	1	0	0
53824.00563	54548.89012	8622	111.70937	1	0	0
53825.87185	54488.11999	8626	252.39195	1	0	0
53832.94509	54469.45275	8628	185.10444	1	0	0
53819.42034	54508.75209	8629	186.98386	1	0	0
53801.76607	54482.22464	8633	164.54088	1	0	0
53770.76106	54490.02669	8634	140.51315	1	0	0
53806.31692	54528.80639	8635	74.37224	1	0	0
53769.74855	54467.28021	8636	209.49815	1	0	0
53741.04091	54465.98934	8637	217.2436	1	0	0
53773.11554	54463.19004	8638	85.77271	1	0	0
53800.18796	54526.72825	8642	318.00542	1	0	0
53796.2835	54464.85462	8643	168.64871	1	0	0
53782.83628	54501.52213	8648	292.58975	1	0	0
53811.87628	54463.84476	8649	188.85416	1	0	0
53806.3376	54496.61102	8661	227.83373	1	0	0
53753.103	54472.48135	8662	190.54678	1	0	0
53786.97896	54466.29675	8663	234.93262	1	0	0
53779.49087	54482.78166	8664	159.87197	1	0	0
53805.12261	54488.53396	8665	188.53746	1	0	0
53815.15204	54498.59283	8666	283.43833	1	0	0
53812.87612	54484.59935	8667	196.2896	1	0	0
53777.6162	54516.82327	8668	136.80456	1	0	0
52677.93687	50200.5879	8669	172.44836	1	0	0
53815.36931	54475.67094	8669	162.79625	1	0	0
53822.09435	54494.88994	8670	248.1859	1	0	0
53817.09447	54490.76771	8671	253.32511	1	0	0
53822.10964	54519.45917	8672	151.50441	1	0	0
53783.34491	54483.24491	8673	215.80747	1	0	0
53805.78554	54489.53881	8674	223.7383	1	0	0
55868.87408	57584.32203	8694	271.78361	1	0	0
53850.65447	54480.46823	8698	134.88157	1	0	0
52666.79315	50367.32088	8733	384.38058	1	0	0
52583.03956	50373.67463	8734	149.7848	1	0	0
52627.82212	50369.75515	8735	127.16036	1	0	0
52794.81389	50744.7708	8737	202.91771	1	0	0
53816.6828	54482.14668	8741	249.52617	1	0	0
53830.17245	54544.23556	8745	84.81606	1	0	0
53844.34769	54472.09959	8746	135.39303	1	0	0
53792.1146	54506.5699	8756	260.79806	1	0	0
53779.48631	54452.59477	8767	123.07006	1	0	0
53777.39667	54543.88164	8770	127.80365	1	0	0
53787.87755	54463.43355	8775	126.66426	1	0	0
53779.49294	54486.98253	8778	138.86954	1	0	0
53758.53906	54461.02654	8780	88.48804	1	0	0
53788.86722	54484.82659	8782	194.5863	1	0	0
53803.41221	54469.41188	8789	161.17216	1	0	0
52101.28207	50826.17862	8798	112.00533	1	0	0
52090.54813	50851.94711	8799	112.93629	1	0	0
52092.70212	50861.51104	8801	123.66021	1	0	0
53708.74568	54512.84378	8805	127.27845	1	0	0
53240.44367	54038.10575	8819	179.94855	1	5120	6
53837.70759	54478.87345	8862	153.79481	1	0	0
54013.6359	54625.54486	8889	130.2514	1	1716	3
53954.14557	54632.56056	8890	190.23435	1	1716	3
52356.18513	52397.38116	8898	133.21786	1	0	0
52532.26772	52401.75657	8899	147.10537	1	0	0
52872.16184	51797.9979	8901	300.82365	1	0	0
52831.14252	51709.68805	8902	186.88223	1	0	0
53814.69846	54495.02918	8906	140.81425	1	0	0
53839.82255	54474.28247	8908	194.12406	1	0	0
53798.43642	54476.47667	8910	133.38377	1	0	0
54000.09867	54603.62178	8946	203.54583	1	1716	3
53968.83636	54668.01335	8947	150.0979	1	1716	3
53925.6408	54654.76624	8948	99.24717	1	1716	3
53732.60159	54465.71414	9011	149.25048	1	0	0
55718.99409	57643.91749	9013	466.21001	1	0	0
55826.89703	57784.50683	9014	380.39005	1	0	0
55088.2266	58273.85073	9015	344.82794	1	0	0
53349.73214	54344.24231	9039	109.05465	1	0	0
53260.35233	54384.57053	9044	182.52546	1	0	0
53208.18326	54370.22943	9052	161.65388	1	0	0
53732.74747	54457.39976	9126	126.889	1	0	0
53877.94189	54347.1808	9146	295.21934	1	5116	2
53877.94189	54347.1808	9147	295.21934	1	5116	2
53877.94189	54347.1808	9148	295.21934	1	5116	2
53898.06705	54353.38083	9149	385.9976467	1	5116	2
53898.06705	54353.38083	9150	385.9976467	1	5116	2
53898.06705	54353.38083	9151	385.9976467	1	5116	2
53873.55386	54367.35134	9152	337.93345	1	5116	2
53873.55386	54367.35134	9153	337.93345	1	5116	2
53902.1679	54314.65808	9154	327.79846	1	5116	2
53912.56635	54362.47194	9155	389.15048	1	5116	2
53883.02557	54367.66321	9156	472.0330533	1	5116	2
53883.02557	54367.66321	9157	472.0330533	1	5116	2
53883.02557	54367.66321	9158	472.0330533	1	5116	2
53880.07702	54351.35984	9161	485.30603	1	5116	2
53879.59556	54346.43579	9163	388.9131267	1	5116	2
53879.59556	54346.43579	9164	388.9131267	1	5116	2
53879.59556	54346.43579	9165	388.9131267	1	5116	2
53911.04212	54356.63126	9167	266.983255	1	5116	2
53911.04212	54356.63126	9168	266.983255	1	5116	2
53879.82187	54324.40452	9170	293.38284	1	5116	2
53895.40502	54350.35742	9171	280.558872	1	5116	2
53895.40502	54350.35742	9172	280.558872	1	5116	2
53895.40502	54350.35742	9173	280.558872	1	5116	2
53895.40502	54350.35742	9174	280.558872	1	5116	2
53895.40502	54350.35742	9175	280.558872	1	5116	2
53859.7499	54318.06965	9176	202.03305	1	5116	2
53885.27262	54345.5911	9178	282.192365	1	5116	2
53885.27262	54345.5911	9179	282.192365	1	5116	2
53885.27262	54345.5911	9180	282.192365	1	5116	2
53885.27262	54345.5911	9181	282.192365	1	5116	2
53928.24215	54338.36903	9182	245.59916	1	5116	2
53897.20309	54302.7506	9183	195.37165	1	5116	2
53876.82002	54337.51244	9186	274.94834	1	5116	2
53894.07256	54373.5329	9187	256.532575	1	5116	2
53894.07256	54373.5329	9188	256.532575	1	5116	2
53880.80204	54362.38178	9190	331.0791663	1	5116	2
53880.80204	54362.38178	9191	331.0791663	1	5116	2
53880.80204	54362.38178	9192	331.0791663	1	5116	2
53880.80204	54362.38178	9193	331.0791663	1	5116	2
53880.80204	54362.38178	9194	331.0791663	1	5116	2
53880.80204	54362.38178	9195	331.0791663	1	5116	2
53880.80204	54362.38178	9196	331.0791663	1	5116	2
53880.80204	54362.38178	9197	331.0791663	1	5116	2
53878.74828	54345.6034	9199	205.70119	1	5116	2
53903.04024	54380.91964	9200	110.28048	1	5116	2
53858.79538	54345.65846	9201	164.10636	1	5116	2
53858.79538	54345.65846	9202	164.10636	1	5116	2
53849.99778	54314.54684	9203	193.93542	1	5116	2
53865.4773	54347.30249	9207	170.65355	1	5116	2
53873.81664	54363.91677	9210	200.1325667	1	5116	2
53873.81664	54363.91677	9211	200.1325667	1	5116	2
53873.81664	54363.91677	9212	200.1325667	1	5116	2
53880.5999	54357.57751	9216	185.50132	1	5116	2
52556.01024	54274.78995	9223	153.49298	1	0	0
53931.80344	54267.80921	9236	242.3260167	1	5116	2
53931.80344	54267.80921	9237	242.3260167	1	5116	2
53931.80344	54267.80921	9238	242.3260167	1	5116	2
53931.87681	54320.59628	9239	323.071935	1	5116	2
53931.87681	54320.59628	9240	323.071935	1	5116	2
53961.21856	54300.06032	9241	287.18534	1	5116	2
53932.53275	54257.64353	9242	230.84705	1	5116	2
53932.53275	54257.64353	9243	230.84705	1	5116	2
53862.43464	54218.31045	9244	118.81412	1	0	0
53942.18134	54248.4948	9245	174.53597	1	5116	2
53942.79851	54326.49666	9246	334.14275	1	5116	2
55783.23855	57943.04005	9271	156.43334	1	0	0
55737.25876	57925.10965	9272	155.46405	1	0	0
55765.94652	57943.91559	9273	138.26423	1	0	0
55696.75063	57940.67871	9274	146.87734	1	0	0
53771.70681	54503.98195	9279	169.78778	1	0	0
53704.0766	54493.28662	9283	85.93325	1	0	0
53949.75672	52061.76426	9294	292.20786	1	0	0
53952.24973	52011.67004	9295	207.34106	1	0	0
53742.19707	54475.35714	9296	126.21098	1	0	0
53774.65217	54475.58703	9300	205.24401	1	0	0
53728.01878	54471.19555	9301	115.86056	1	0	0
53731.96071	54461.84033	9304	108.92337	1	0	0
52786.63924	50806.02989	9347	186.21626	1	0	0
52793.92476	51024.11731	9349	444.96421	1	0	0
52773.31406	51051.18292	9350	430.06117	1	0	0
52897.6568	50913.13649	9352	200.34209	1	0	0
53745.12539	54497.48864	9361	139.24831	1	0	0
51494.13043	52470.68102	9367	153.00281	1	0	0
53538.31329	51202.43179	9374	196.06009	1	0	0
53743.88114	54489.75762	9374	119.81663	1	0	0
52773.34206	51766.99474	9378	149.70951	1	0	0
53783.12947	54530.01357	9379	96.3075	1	0	0
53743.20848	54482.88796	9382	155.05014	1	0	0
53752.64979	54476.78989	9387	177.64354	1	0	0
53721.26586	54476.87748	9388	119.3788	1	0	0
53232.51961	50908.27243	9403	204.86809	1	0	0
53289.00181	50834.89053	9404	270.85338	1	0	0
53845.08847	54330.75132	9498	232.49905	1	5116	2
52221.95266	51873.38311	9521	128.13538	1	0	0
52463.12328	51703.38018	9522	313.87164	1	0	0
52650.30483	51572.99523	9527	194.31342	1	0	0
52657.72918	51549.27464	9528	1120.5675	1	0	0
52661.075	51540.30573	9529	243.38356	1	0	0
52088.18896	51730.89641	9537	150.25778	1	0	0
56216.15772	57515.94448	9543	104.64563	1	0	0
55996.33337	57527.33054	9544	388.01657	1	0	0
55949.20075	57450.85523	9545	208.9534	1	0	0
56266.9234	58875.10153	9551	142.47675	1	0	0
53214.60491	54122.34657	9587	153.71318	1	5120	6
53203.96841	54070.09892	9592	230.76941	1	5120	6
53198.24933	54087.58581	9617	251.992175	1	5120	6
53198.24933	54087.58581	9618	251.992175	1	5120	6
52867.33301	54415.09516	9622	140.17373	1	0	0
51480.52104	52468.66363	9721	264.31921	1	0	0
51479.49948	52388.99198	9727	152.91482	1	0	0
53944.71669	54643.12245	9727	131.28466	1	1716	3
53951.0276	54648.08895	9729	126.22195	1	1716	3
51208.81555	52311.75755	9730	169.96292	1	0	0
53934.71861	54601.88178	9730	118.23799	1	1716	3
53962.16628	54630.20392	9736	87.80052	1	1716	3
53962.16628	54630.20392	9737	87.80052	1	1716	3
53962.16628	54630.20392	9738	87.80052	1	1716	3
53991.02631	54639.33196	9740	101.54446	1	1716	3
53916.94181	54637.92328	9744	135.75012	1	1716	3
53946.92339	54622.21593	9746	149.34515	1	1716	3
53960.49829	54670.07755	9747	168.38435	1	1716	3
53962.32272	54591.521	9750	106.76328	1	1716	3
53939.77041	54660.27067	9751	96.734	1	1716	3
53937.29169	54688.17856	9758	140.86678	1	1716	3
53968.80953	54620.44235	9759	136.74874	1	1716	3
53899.75809	54634.38571	9760	188.11717	1	1716	3
53947.96046	54638.60349	9763	120.56063	1	1716	3
53895.72046	54649.35512	9765	141.34699	1	1716	3
53926.19288	54574.99483	9766	116.0591	1	1716	3
53926.19288	54574.99483	9767	116.0591	1	1716	3
53972.46647	54661.49103	9771	206.62157	1	1716	3
51374.00702	50179.23279	9784	107.55186	1	0	0
55980.5493	57857.63253	9856	242.36617	1	0	0
52205.17041	51931.23469	9895	156.49252	1	0	0
53983.55893	51990.68262	9909	228.41053	1	0	0
53944.13311	52032.41389	9910	252.69131	1	0	0
53693.53956	54288.93863	9951	130.98823	1	4434	5
53622.39296	54285.0789	9999	111.45362	1	4434	5
52308.87412	54281.55457	10031	70.38435	1	0	0
54008.02969	51998.46685	10125	114.16697	1	0	0
53928.0439	52019.39361	10126	261.09577	1	0	0
54006.61134	51969.59871	10127	188.90785	1	0	0
52964.31077	53949.04085	10143	142.59771	1	0	0
52965.91982	53958.43049	10144	284.42468	1	0	0
53054.88693	53922.14182	10157	129.67817	1	0	0
53928.37865	54915.63939	10164	167.07678	1	0	0
52982.82341	53934.56015	10174	156.90801	1	0	0
52990.61474	53953.48125	10175	198.98189	1	0	0
51647.58937	51426.60393	10253	425.78737	1	0	0
50879.12002	51380.21429	10271	412.48533	1	0	0
50936.74676	51317.34589	10272	145.36745	1	0	0
53612.62387	54272.7781	10287	107.8824	1	4434	5
53705.44055	54270.68477	10291	139.13914	1	4434	5
55074.0477	57710.92741	10297	306.26293	1	0	0
53087.1255	50770.07298	10299	331.00162	1	0	0
52984.40793	50892.15809	10300	339.95596	1	0	0
53954.14272	52033.95214	10300	223.97622	1	0	0
56082.85909	57839.40692	10300	122.94681	1	0	0
53936.3212	51970.78569	10301	263.45716	1	0	0
53253.48849	54045.86396	10306	224.92353	1	5120	6
53217.73345	54086.10616	10307	145.37143	1	5120	6
53230.27876	54050.10899	10309	270.62731	1	5120	6
53212.58861	54076.98761	10328	139.87803	1	5120	6
53234.59195	54072.54238	10336	237.3465	1	5120	6
53216.83084	54056.29481	10394	143.42922	1	5120	6
52159.50362	51412.30522	10425	157.83976	1	0	0
52890.29887	51522.57698	10470	157.56023	1	0	0
52916.81926	51300.30601	10471	247.91681	1	0	0
52724.94381	51024.42832	10472	154.48705	1	0	0
53197.41872	54094.35764	10476	84.17066	1	5120	6
53235.63172	54140.56869	10581	186.457335	1	5120	6
53235.63172	54140.56869	10582	186.457335	1	5120	6
53222.49963	54091.66035	10583	256.73933	1	5120	6
53239.35385	54018.72501	10586	144.17956	1	5120	6
55283.29887	57323.17461	10612	167.95119	1	0	0
55288.15462	57419.76795	10613	305.18458	1	0	0
54745.70416	57555.94644	10616	358.33669	1	0	0
54749.62052	57564.5859	10617	165.31408	1	0	0
54781.84334	57595.60139	10618	105.06219	1	0	0
54014.52495	54647.57733	10627	85.7846	1	1716	3
54029.73116	54676.50334	10640	88.54484	1	1716	3
54640.4802	53335.88066	10693	159.27857	1	0	0
53742.05313	54537.32675	10856	123.46481	1	0	0
53713.84357	54472.43073	10857	168.8677	1	0	0
53783.4642	54508.07955	10858	113.40279	1	0	0
53731.77807	54572.80057	10859	99.47594	1	0	0
53748.39592	54519.90909	10860	168.6301	1	0	0
53736.77153	54512.0631	10861	243.98704	1	0	0
53699.10488	54534.49478	10862	131.06589	1	0	0
53689.43679	54523.38414	10863	146.69644	1	0	0
53681.9901	54510.20949	10864	211.79423	1	0	0
53751.52666	54532.41539	10866	293.05881	1	0	0
53703.50696	54499.90314	10867	239.40095	1	0	0
53718.69813	54486.25084	10868	192.16983	1	0	0
53749.35113	54539.89247	10869	307.66665	1	0	0
53742.02704	54537.07319	10870	220.87146	1	0	0
53702.2846	54483.22634	10871	293.61053	1	0	0
53729.45136	54554.16804	10887	217.70115	1	0	0
53701.60341	54533.68335	10888	217.36373	1	0	0
53731.89509	54530.88796	10889	141.90079	1	0	0
53734.27966	54505.88023	10890	167.78815	1	0	0
53727.69938	54516.72303	10891	235.8113	1	0	0
53724.5012	54514.66436	10892	339.17773	1	0	0
53757.3225	54513.86937	10893	195.19398	1	0	0
53720.87866	54522.63863	10894	175.37777	1	0	0
53685.45535	54500.17055	10895	147.65528	1	0	0
53724.43971	54491.85527	10896	146.00361	1	0	0
53722.99572	54516.56534	10897	203.30294	1	0	0
53716.6935	54457.5973	10898	84.80385	1	0	0
53774.05947	54552.48352	10899	130.59258	1	0	0
53689.69791	54515.26087	10900	128.82123	1	0	0
53727.4018	54557.16408	10901	86.93898	1	0	0
53739.29963	54482.97509	10902	164.81066	1	0	0
53723.01342	54507.30602	10903	106.33554	1	0	0
53714.89994	54548.71294	10905	113.57965	1	0	0
53759.42657	54519.48494	10906	146.40692	1	0	0
53761.27256	54524.25584	10907	124.10817	1	0	0
53732.79935	54571.85446	10908	118.30496	1	0	0
53741.00873	54534.17378	10911	111.82746	1	0	0
53772.88504	54535.11049	10912	107.17936	1	0	0
53725.77285	54560.42389	10914	122.09965	1	0	0
53769.91209	54500.42774	10916	121.42266	1	0	0
53697.78793	54543.60356	10919	88.57772	1	0	0
53754.4017	54516.87799	10920	69.19919	1	0	0
53754.60073	54548.83326	10921	135.40012	1	0	0
53744.45845	54515.70874	10923	187.55044	1	0	0
53708.345	54503.17527	10924	133.02176	1	0	0
53720.70213	54488.88566	10925	134.13892	1	0	0
53726.24544	54490.04209	10926	112.29681	1	0	0
53723.08105	54517.20481	10927	111.68879	1	0	0
53737.71469	54546.91487	10928	143.74703	1	0	0
53708.70205	54523.82608	10929	157.69301	1	0	0
53768.95575	54561.27355	10931	91.22855	1	0	0
53773.61079	54521.29026	10932	136.66709	1	0	0
53758.97188	54485.48536	10933	93.50514	1	0	0
53705.10303	54519.54099	10935	131.92016	1	0	0
53732.93174	54522.90763	10937	179.67432	1	0	0
53707.91861	54514.37535	10939	145.69013	1	0	0
53739.03228	54509.21079	10940	191.63801	1	0	0
53734.13683	54516.05263	10941	220.90275	1	0	0
53771.14364	54523.44036	10942	205.95412	1	0	0
53776.51466	54558.62476	10943	165.21536	1	0	0
53756.11847	54516.40273	10944	206.67851	1	0	0
53760.25011	54501.57744	10945	194.58674	1	0	0
53768.06346	54520.77711	10946	189.40242	1	0	0
53748.1391	54554.48197	10950	224.56969	1	0	0
53787.68845	54509.92019	10951	140.24586	1	0	0
53752.06648	54540.63397	10952	203.63598	1	0	0
52853.62377	52322.0583	10956	115.60635	1	0	0
53767.22444	54537.96607	10956	262.3467	1	0	0
53723.12297	54521.7957	10957	134.55053	1	0	0
53743.54633	54564.53561	10958	209.61214	1	0	0
53752.33279	54503.73081	10960	144.46812	1	0	0
53742.44608	54498.7818	10961	139.38329	1	0	0
53746.03955	54533.4257	10962	184.84388	1	0	0
53759.687	54498.48184	10963	230.54324	1	0	0
53708.41963	54473.17526	10966	158.67187	1	0	0
53704.82551	54468.28811	10967	95.97093	1	0	0
53730.0097	54555.62181	10970	179.69103	1	0	0
53733.60316	54533.13101	10973	238.35682	1	0	0
53765.74403	54502.85107	10974	136.20088	1	0	0
53675.12301	54486.80845	10977	170.41762	1	0	0
53755.67793	54572.92505	10978	117.06898	1	0	0
53690.96525	54521.04938	10980	198.79168	1	0	0
53735.03727	54535.00209	10982	196.05721	1	0	0
53732.17764	54546.95896	10983	160.86068	1	0	0
53726.85653	54517.79758	10984	180.83327	1	0	0
53708.97685	54567.77339	10986	144.59733	1	0	0
53692.52983	54481.39844	10987	148.40519	1	0	0
53752.71044	54537.24649	10991	180.35608	1	0	0
53896.28941	54339.75928	11007	269.92524	1	5116	2
53896.28941	54339.75928	11008	269.92524	1	5116	2
53896.28941	54339.75928	11009	269.92524	1	5116	2
53896.28941	54339.75928	11010	269.92524	1	5116	2
53874.9673	54322.36641	11012	276.8295	1	5116	2
53907.47373	54334.34632	11013	319.211905	1	5116	2
53907.47373	54334.34632	11014	319.211905	1	5116	2
53907.47373	54334.34632	11015	319.211905	1	5116	2
53907.47373	54334.34632	11016	319.211905	1	5116	2
53900.42381	54385.34828	11017	94.3795	1	5116	2
53905.42492	54346.34579	11022	242.22025	1	5116	2
53906.80026	54340.52094	11027	201.905975	1	5116	2
53906.80026	54340.52094	11028	201.905975	1	5116	2
53751.85516	54495.25695	11030	82.18383	1	0	0
53889.12698	54357.52834	11034	155.80065	1	5116	2
53889.12698	54357.52834	11035	155.80065	1	5116	2
53077.0739	51318.74915	11040	218.26137	1	0	0
51861.72459	51026.15244	11160	306.5364	1	0	0
51901.57849	50930.94751	11161	257.34139	1	0	0
51941.85795	50932.89743	11162	358.65808	1	0	0
51620.01354	50704.43395	11164	189.87551	1	0	0
53228.42697	54051.47248	11188	135.47133	1	5120	6
53267.92526	54072.66059	11190	209.89895	1	5120	6
53240.73057	54105.48978	11191	117.48263	1	5120	6
53208.69947	54038.4596	11192	223.992035	1	5120	6
53208.69947	54038.4596	11193	223.992035	1	5120	6
53199.58526	54041.964	11197	170.8432	1	5120	6
53208.41072	54084.2065	11200	204.5404	1	5120	6
53249.1402	54044.86718	11201	100.56009	1	5120	6
52180.69151	52051.10324	11202	126.0441	1	0	0
53226.48471	54031.06127	11202	196.89997	1	5120	6
53226.48471	54031.06127	11203	196.89997	1	5120	6
51856.26915	51047.95215	11359	304.09978	1	0	0
51727.01077	51046.86803	11360	216.22668	1	0	0
53833.16051	52808.98415	11391	101.19441	1	0	0
53852.18272	52973.46186	11392	150.34675	1	0	0
53878.21335	52901.45107	11395	145.43155	1	0	0
53872.7992	52803.26641	11409	241.13044	1	0	0
53758.7622	52846.89752	11412	100.52817	1	0	0
53886.05266	52813.9345	11415	197.17886	1	0	0
53782.09406	52824.95357	11427	319.9746	1	0	0
53774.96375	52831.38304	11428	345.91633	1	0	0
53782.98127	52780.18976	11429	321.22044	1	0	0
53866.43112	52816.28599	11430	243.04414	1	0	0
53906.20377	52694.63071	11431	352.08049	1	0	0
53919.57052	52761.05238	11432	345.48239	1	0	0
53941.54064	52742.05637	11433	248.25765	1	0	0
53913.97613	52817.2002	11434	257.99814	1	0	0
53895.23635	52647.34284	11435	255.96998	1	0	0
53892.67363	52812.55865	11436	168.54004	1	0	0
53949.1839	52936.0621	11437	226.41647	1	0	0
53853.37729	52780.36589	11438	365.06502	1	0	0
53843.92421	52817.40646	11439	242.99623	1	0	0
53890.08128	52853.89659	11440	313.21748	1	0	0
53900.41165	52821.85792	11441	245.66691	1	0	0
53915.2606	52825.2774	11442	251.28748	1	0	0
53943.13121	52812.06732	11443	309.92556	1	0	0
53924.79064	52726.97457	11444	429.42617	1	0	0
53866.87252	52846.8605	11447	397.28363	1	0	0
53861.49221	52983.80492	11448	370.2189	1	0	0
53814.92633	52921.35353	11449	424.78846	1	0	0
53848.62129	52791.01139	11450	505.71886	1	0	0
53777.43599	52687.19519	11451	274.98272	1	0	0
53719.67861	52791.20626	11452	363.26727	1	0	0
53697.31328	54332.02769	11466	292.21651	1	4434	5
53730.43201	54367.9992	11470	192.63329	1	4434	5
53322.89903	51024.68432	11480	95.71055	1	0	0
53186.88406	51082.99007	11481	330.8618	1	0	0
52959.66919	50918.46751	11482	470.41684	1	0	0
53041.58062	50745.58902	11483	269.52559	1	0	0
52720.74948	50950.41397	11485	232.12535	1	0	0
51498.02484	51033.41355	11496	296.54173	1	0	0
53954.87193	54272.03986	11560	244.12972	1	5116	2
53939.13381	54311.07402	11561	126.61215	1	5116	2
53962.24449	54295.1451	11583	114.31684	1	5116	2
53962.24449	54295.1451	11584	114.31684	1	5116	2
53740.43394	54484.70168	11648	150.55812	1	0	0
53677.15334	54494.27351	11679	119.8285	1	0	0
53921.29379	54288.38974	11783	163.45387	1	5116	2
51114.54377	51831.50608	11789	200.03289	1	0	0
53714.36205	54570.13137	11853	135.58898	1	0	0
53742.70972	54569.45957	11854	136.98288	1	0	0
53806.43697	54569.1803	11857	80.55797	1	0	0
53762.54669	54477.77027	11858	90.40655	1	0	0
53697.37011	54474.61175	11860	130.23169	1	0	0
53711.77036	54554.05336	11862	152.63189	1	0	0
54607.25746	58024.70515	11864	120.79473	1	0	0
53690.79173	54520.85809	11865	245.1836	1	0	0
53737.64934	54568.22034	11866	156.0196	1	0	0
53672.19721	54539.17645	11869	120.69493	1	0	0
53741.76668	54573.08349	11870	101.525	1	0	0
53720.56641	54525.75015	11876	133.11187	1	0	0
52385.3848	54266.94106	11879	77.11233	1	0	0
51693.40894	51494.44384	11908	120.82423	1	0	0
51705.91087	51501.93834	11909	164.81791	1	0	0
51718.68932	51490.2768	11910	195.03968	1	0	0
53725.59148	54499.78591	11917	174.48205	1	0	0
53948.89475	54576.1238	11926	276.69067	1	1716	3
53948.89475	54576.1238	11927	276.69067	1	1716	3
53909.39158	54556.57396	11928	145.45447	1	1716	3
53898.92359	54555.00855	11930	94.92019	1	1716	3
53958.14791	54570.0333	11931	174.456105	1	1716	3
53958.14791	54570.0333	11932	174.456105	1	1716	3
53937.35763	54593.88054	11933	173.79195	1	1716	3
53655.58297	54541.79311	11939	125.78996	1	0	0
53777.09874	54571.04325	11953	140.47569	1	0	0
53744.29431	54572.47101	11954	175.6142	1	0	0
53706.07322	54516.20051	11955	152.0214	1	0	0
53758.10944	54529.39681	11956	184.42816	1	0	0
53703.67305	54532.33668	11958	137.4157	1	0	0
53714.2388	54512.40592	11959	374.54383	1	0	0
53754.0342	54541.9524	11960	105.01286	1	0	0
53758.38407	54535.16133	11961	209.85747	1	0	0
51555.77119	50951.14383	12005	85.70282	1	0	0
51554.89241	50970.44557	12006	189.51567	1	0	0
52843.27927	54031.85895	12026	142.82087	1	0	0
53927.81971	54227.93069	12029	120.44186	1	0	0
53725.23638	54542.28256	12078	81.9523	1	0	0
53716.19548	54475.58666	12079	76.3343	1	0	0
53766.43014	54496.4503	12080	101.42213	1	0	0
51752.53267	51752.58173	12198	177.34577	1	0	0
51736.623	51802.0698	12199	193.47986	1	0	0
53772.83975	52228.42087	12245	85.75643	1	0	0
53751.38772	52213.16673	12246	102.17035	1	0	0
53757.13528	52254.22365	12247	181.98126	1	0	0
53764.90965	52211.28052	12248	148.64535	1	0	0
52890.54477	54271.35511	12262	100.18756	1	0	0
52883.03165	54199.44568	12263	286.39357	1	0	0
52946.10476	54234.94732	12265	322.17653	1	0	0
52938.67361	54244.12774	12266	211.49019	1	0	0
52840.42848	54217.96563	12267	172.98655	1	0	0
55908.87353	57714.35981	12267	153.90187	1	0	0
55803.03353	57688.08734	12268	114.18456	1	0	0
55787.67111	57745.08563	12269	156.35325	1	0	0
55751.09237	57677.40695	12270	113.76221	1	0	0
55749.16062	57695.61769	12271	175.30879	1	0	0
55779.68541	57708.89692	12272	174.76247	1	0	0
55825.19069	57652.51916	12273	135.50198	1	0	0
55828.50222	57664.40242	12274	138.2045	1	0	0
55778.73677	57714.31323	12275	212.82416	1	0	0
55864.96935	57755.06174	12276	118.31211	1	0	0
55745.08511	57675.30513	12277	171.3623	1	0	0
51421.38388	51976.33084	12404	99.91497	1	0	0
51578.14251	51861.7474	12461	109.15958	1	0	0
53769.85015	54508.5786	12537	137.46396	1	0	0
53778.05425	54510.38632	12538	109.03013	1	0	0
54156.54749	56547.90204	12742	110.30649	1	0	0
50855.4136	51342.88145	12812	242.56047	1	0	0
50945.40573	51397.40553	12813	272.65962	1	0	0
52953.27531	52259.56243	12883	222.29532	1	0	0
53009.6074	52187.14893	12884	227.76599	1	0	0
52975.51018	52242.00422	12885	163.94619	1	0	0
52894.69613	52087.72876	12887	148.12056	1	0	0
52983.16152	52091.19434	12889	249.48596	1	0	0
53426.08078	51935.50578	12893	126.00058	1	0	0
53624.49941	51937.16338	12894	298.35343	1	0	0
53673.00599	51985.23572	12895	163.5821	1	0	0
53578.28787	51834.39128	12896	160.68032	1	0	0
51743.49785	52264.65785	12929	184.64425	1	0	0
51788.0808	52345.23701	12930	260.95052	1	0	0
53698.03401	56191.60812	13074	128.93634	1	0	0
53743.41947	56202.6682	13075	233.02354	1	0	0
53799.0843	56224.08769	13085	248.17573	1	0	0
53859.40634	56257.57766	13086	298.80248	1	0	0
53241.47513	52896.24318	13151	218.23378	1	0	0
53208.36283	52860.65198	13153	158.11701	1	0	0
53214.66581	52858.60686	13154	246.94518	1	0	0
53229.08345	52879.07418	13155	119.04462	1	0	0
53206.88233	52840.06395	13156	264.32288	1	0	0
53197.82823	52856.23776	13157	131.43001	1	0	0
53216.47103	52832.24762	13158	197.57461	1	0	0
53192.71717	52803.51128	13161	121.44361	1	0	0
53127.03423	52802.39319	13162	193.33156	1	0	0
53182.08756	52858.61283	13163	212.5233	1	0	0
53195.9477	52859.16404	13164	232.36525	1	0	0
53118.99016	52770.29209	13165	114.19509	1	0	0
53152.51555	52760.37202	13167	168.237	1	0	0
53166.96955	52831.6182	13168	171.64898	1	0	0
53114.99289	52805.3435	13169	163.57953	1	0	0
53094.93228	52728.25033	13170	169.46405	1	0	0
53056.76285	52727.53176	13171	148.73244	1	0	0
53105.65314	52740.90887	13172	136.63901	1	0	0
53094.86953	52738.72621	13173	132.42139	1	0	0
53085.55533	52713.11729	13175	184.66274	1	0	0
53033.67798	52685.09025	13176	301.56678	1	0	0
53085.56049	52721.34795	13177	187.27813	1	0	0
51775.79575	52522.05868	13187	222.1435	1	0	0
51339.19671	52158.42168	13189	289.10064	1	0	0
51271.26573	52196.01336	13190	114.06565	1	0	0
53563.53945	54139.0447	13213	278.04393	1	0	0
52634.82445	51160.18299	13281	93.99799	1	0	0
52653.75609	51380.11336	13282	307.08025	1	0	0
52462.94811	51607.4541	13283	204.48202	1	0	0
53338.25737	54435.49139	13539	398.70364	1	0	0
53373.68956	54451.43045	13540	232.81683	1	0	0
53393.70918	54419.5614	13541	247.98949	1	0	0
53374.45632	54468.45116	13542	241.95104	1	0	0
53374.45791	54438.92526	13543	239.32182	1	0	0
53356.73922	54399.46822	13544	257.10688	1	0	0
53369.81016	54411.72581	13545	369.53784	1	0	0
53358.6499	54426.6823	13546	395.04366	1	0	0
53379.12405	54451.82173	13547	159.55403	1	0	0
53365.37657	54389.9516	13548	118.39482	1	0	0
53110.81329	53868.60785	13562	173.26091	1	0	0
53085.03962	53889.89418	13584	167.88007	1	0	0
53089.07707	53889.61585	13585	204.90578	1	0	0
53222.41334	54102.63358	13641	148.11282	1	5120	6
53218.82042	54092.03083	13645	129.51717	1	5120	6
53232.03208	54053.03665	13646	150.94851	1	5120	6
53213.66722	54096.30874	13650	99.4957	1	5120	6
53206.57228	54067.22988	13661	183.27982	1	5120	6
53193.53937	54091.1776	13663	159.51586	1	5120	6
53224.13155	54096.86465	13667	102.54264	1	5120	6
53223.7032	54142.99191	13677	194.27276	1	5120	6
53216.90176	54096.2581	13680	121.395775	1	5120	6
53216.90176	54096.2581	13681	121.395775	1	5120	6
53210.21147	54074.39069	13694	88.39447	1	5120	6
53209.83208	54065.73782	13696	118.38188	1	5120	6
53249.38518	54092.96751	13699	141.0519	1	5120	6
53221.22286	54090.63562	13716	123.98492	1	5120	6
53251.15856	54063.33357	13724	142.94382	1	5120	6
53217.26512	54074.72288	13727	168.8133	1	5120	6
53732.6395	54353.72232	13728	209.33927	1	4434	5
53729.61891	54343.77689	13731	217.4712	1	4434	5
53228.09386	54124.17844	13735	88.31847	1	5120	6
53717.28408	54365.28431	13735	138.422515	1	4434	5
53717.28408	54365.28431	13736	138.422515	1	4434	5
53747.12846	54358.41528	13738	160.43675	1	4434	5
53223.9465	54104.08092	13739	100.42771	1	5120	6
53708.22937	54348.20389	13739	131.1482	1	4434	5
53778.00265	54474.86416	13744	291.1703	1	0	0
53184.35509	54072.8626	13747	302.85188	1	5120	6
53184.35509	54072.8626	13748	302.85188	1	5120	6
53766.33876	54441.4118	13748	401.74824	1	0	0
53201.88798	54087.01454	13751	416.69402	1	5120	6
53201.88798	54087.01454	13752	416.69402	1	5120	6
53201.88798	54087.01454	13753	416.69402	1	5120	6
53201.88798	54087.01454	13754	416.69402	1	5120	6
53201.88798	54087.01454	13755	416.69402	1	5120	6
53175.92815	54067.73115	13756	450.33995	1	5120	6
53218.25273	54061.68469	13762	187.03319	1	5120	6
53243.71055	54131.69282	13763	144.3378	1	5120	6
53216.72506	54096.98001	13764	180.2032	1	5120	6
53216.72506	54096.98001	13765	180.2032	1	5120	6
53248.62471	54108.99196	13769	152.7648	1	5120	6
53245.0923	54077.19611	13772	145.15515	1	5120	6
53245.0923	54077.19611	13773	145.15515	1	5120	6
53467.88669	50915.63945	13792	126.92934	1	0	0
52348.12766	51899.01475	13879	75.67538	1	0	0
51000.20885	51008.31147	13982	139.91983	1	0	0
51029.4645	51277.03267	13989	149.70377	1	0	0
53726.47349	54556.3767	13997	150.62338	1	0	0
53714.10175	54543.54125	13998	208.1481	1	0	0
53726.5604	54552.43665	13999	267.11834	1	0	0
53703.87486	54531.22794	14000	182.0981	1	0	0
52311.2361	51891.17166	14001	218.01342	1	0	0
53709.96395	54555.691	14001	154.57659	1	0	0
53729.43397	54549.94986	14002	137.93033	1	0	0
53754.80443	54567.28473	14018	111.96277	1	0	0
53699.16582	54491.99868	14019	114.03999	1	0	0
53730.22999	54598.61796	14020	141.12508	1	0	0
53732.30246	54561.79804	14022	121.15213	1	0	0
53701.61137	54585.63767	14023	151.5866	1	0	0
53687.56617	54536.28569	14024	137.81423	1	0	0
53743.41496	54558.47516	14027	86.94806	1	0	0
53739.94349	54529.21452	14028	163.11568	1	0	0
53701.8405	54546.61072	14029	222.6641	1	0	0
53744.43351	54498.19081	14030	164.48067	1	0	0
53718.3812	54513.61021	14031	415.5689	1	0	0
53725.35671	54535.05142	14032	111.02725	1	0	0
53687.23007	54584.82494	14033	215.47285	1	0	0
53734.43621	54540.84403	14034	166.71407	1	0	0
53732.61147	54561.65784	14035	153.84582	1	0	0
53729.66273	54538.85782	14038	92.52316	1	0	0
53743.11627	54563.73132	14039	122.23044	1	0	0
53712.84033	54554.66057	14040	119.24637	1	0	0
53704.12725	54558.37581	14041	109.57239	1	0	0
53733.41874	54560.82694	14042	211.70023	1	0	0
53725.82066	54534.78928	14043	107.44009	1	0	0
53689.42453	54537.62357	14044	176.54025	1	0	0
51509.59836	52417.79747	14045	88.89902	1	0	0
53718.8304	54541.64896	14046	186.77643	1	0	0
53739.35745	54507.59839	14047	156.09539	1	0	0
53733.24596	54529.21855	14048	192.91058	1	0	0
53696.65436	54538.13495	14049	169.01323	1	0	0
51382.3295	52414.98176	14050	216.3735	1	0	0
53702.82313	54570.41433	14050	127.24515	1	0	0
51322.42591	52383.63306	14051	164.88526	1	0	0
51431.49885	52453.12208	14052	176.38382	1	0	0
53793.05642	54562.86565	14052	163.58796	1	0	0
53734.32612	54561.72987	14053	149.49349	1	0	0
53704.2246	54532.37672	14054	205.24187	1	0	0
53749.49424	54530.8128	14055	91.83649	1	0	0
53714.38887	54509.37972	14056	135.24077	1	0	0
51252.45791	52214.19405	14058	226.86617	1	0	0
51189.94063	52131.24481	14059	404.28877	1	0	0
51498.74149	52175.76233	14060	220.26166	1	0	0
53730.23567	54497.15573	14060	105.73971	1	0	0
51582.30468	52069.07968	14061	209.61811	1	0	0
55721.0483	57377.41572	14171	193.28822	1	0	0
54882.26726	57661.81474	14172	290.18661	1	0	0
53210.72631	54066.15293	14206	264.0271776	1	5120	6
53210.72631	54066.15293	14207	264.0271776	1	5120	6
53210.72631	54066.15293	14208	264.0271776	1	5120	6
53210.72631	54066.15293	14209	264.0271776	1	5120	6
53210.72631	54066.15293	14210	264.0271776	1	5120	6
53210.72631	54066.15293	14211	264.0271776	1	5120	6
53210.72631	54066.15293	14212	264.0271776	1	5120	6
53210.72631	54066.15293	14213	264.0271776	1	5120	6
53210.72631	54066.15293	14214	264.0271776	1	5120	6
53210.72631	54066.15293	14215	264.0271776	1	5120	6
53210.72631	54066.15293	14216	264.0271776	1	5120	6
53210.72631	54066.15293	14217	264.0271776	1	5120	6
53210.72631	54066.15293	14218	264.0271776	1	5120	6
53210.72631	54066.15293	14219	264.0271776	1	5120	6
53210.72631	54066.15293	14220	264.0271776	1	5120	6
53210.72631	54066.15293	14221	264.0271776	1	5120	6
53210.72631	54066.15293	14222	264.0271776	1	5120	6
53212.44802	54069.93034	14223	287.135165	1	5120	6
53212.44802	54069.93034	14224	287.135165	1	5120	6
53212.44802	54069.93034	14225	287.135165	1	5120	6
53212.44802	54069.93034	14226	287.135165	1	5120	6
52426.45703	53505.40546	14251	315.06633	1	0	0
52697.89382	52046.22923	14463	192.27305	1	0	0
51800.70443	51834.23956	14507	121.39848	1	0	0
51874.6631	51775.37456	14508	98.02542	1	0	0
51892.99928	51826.16558	14509	77.21741	1	0	0
51838.19862	51797.19788	14510	102.60315	1	0	0
51913.35911	51822.30909	14511	141.70759	1	0	0
51878.24455	51834.75607	14513	101.7768	1	0	0
51861.97891	51866.14974	14514	92.65507	1	0	0
51707.46479	51026.93997	14538	171.52877	1	0	0
54637.8306	54197.90788	14603	141.83918	1	0	0
55765.25943	57859.08493	14630	162.25021	1	0	0
52745.46356	52202.91782	14639	176.91715	1	0	0
53952.41547	54202.50682	14692	96.50312	1	0	0
53199.99902	54122.13104	14798	264.33266	1	5120	6
53201.19604	54102.13025	14799	194.90056	1	5120	6
53201.19604	54102.13025	14800	194.90056	1	5120	6
53201.19604	54102.13025	14801	194.90056	1	5120	6
53194.32989	54118.12427	14805	198.12704	1	5120	6
53194.32989	54118.12427	14806	198.12704	1	5120	6
53206.71583	54075.03881	14807	129.57253	1	5120	6
53186.47819	54122.12855	14808	184.88644	1	5120	6
53382.82965	55057.25489	14810	100.52332	1	0	0
53192.1531	54083.85716	14812	175.59935	1	5120	6
53398.52025	55095.30818	14822	125.82579	1	0	0
53373.38705	55051.33573	14827	119.7291	1	0	0
53402.27085	55020.76464	14829	102.0406	1	0	0
52549.12246	52662.4687	14835	83.89063	1	0	0
52612.28164	52542.09721	14836	216.57077	1	0	0
53395.31947	55058.57721	14837	110.65651	1	0	0
53351.07943	55034.23491	14838	126.49296	1	0	0
53414.58026	55076.41037	14839	159.56595	1	0	0
53409.50034	55032.8189	14840	90.20538	1	0	0
53408.90784	55045.33992	14841	178.55315	1	0	0
53437.21675	55078.89858	14842	184.53509	1	0	0
53396.94776	55036.10603	14843	86.73917	1	0	0
53399.36868	55041.22409	14844	135.64817	1	0	0
53391.42326	55022.20424	14845	89.87433	1	0	0
53407.59893	55035.53712	14847	137.86254	1	0	0
53346.16739	55054.55065	14848	79.35838	1	0	0
53393.24783	55025.32544	14851	104.50952	1	0	0
55925.02371	57810.08708	14851	113.59497	1	0	0
53387.47144	55057.5282	14852	214.09211	1	0	0
53388.88998	55038.92916	14853	116.3753	1	0	0
53385.93532	55116.51806	14854	135.02252	1	0	0
53376.92209	54993.25074	14855	92.5489	1	0	0
53359.90241	55047.01734	14856	119.67411	1	0	0
53412.20928	55063.08488	14857	267.18035	1	0	0
53437.57512	55075.72751	14858	95.12747	1	0	0
53385.10048	55103.68547	14859	159.09813	1	0	0
53379.31232	55000.25012	14860	127.21016	1	0	0
53357.97687	55067.31633	14861	191.65407	1	0	0
53392.42977	55094.82927	14863	99.41334	1	0	0
53393.37192	55069.12415	14864	129.72244	1	0	0
53412.55308	55049.42762	14865	109.2353	1	0	0
53319.90341	55070.7712	14866	112.8509	1	0	0
51826.56802	50280.14285	14898	180.17644	1	0	0
51814.66386	50278.22215	14899	265.83199	1	0	0
51793.38415	50280.85939	14900	312.851	1	0	0
53973.9783	52165.94745	44	129.07885	2	0	0
53878.64246	55976.74178	62	151.47081	2	0	0
53198.76324	54119.93681	76	209.29118	2	5128	6
53708.64127	54047.29464	166	160.77489	2	0	0
53690.7539	54080.13967	167	237.27761	2	0	0
53673.59536	54092.7268	168	314.79837	2	0	0
53699.84436	54074.09916	169	298.68602	2	0	0
53933.80634	54218.11536	174	347.09493	2	5137	2
53910.2683	54257.3262	175	383.46355	2	5137	2
53958.8044	54299.95704	176	187.21202	2	5137	2
53694.25382	54035.05265	180	162.85482	2	0	0
53152.0518	54057.32065	198	353.26938	2	5128	6
53152.0518	54057.32065	199	353.26938	2	5128	6
53152.0518	54057.32065	200	353.26938	2	5128	6
51124.63996	51641.31944	204	110.07122	2	0	0
51033.13969	51685.60194	207	88.23413	2	0	0
51073.15886	51639.16346	208	334.61798	2	0	0
51078.27712	51610.47042	209	150.76206	2	0	0
51107.33375	51643.18321	210	108.17076	2	0	0
51104.40481	51678.49708	216	100.32573	2	0	0
51088.04563	51627.04123	217	87.33438	2	0	0
53247.32691	54220.16463	225	129.19056	2	0	0
51100.73315	51645.67211	232	104.02137	2	0	0
51091.28769	51626.60722	235	221.73806	2	0	0
51119.28241	51610.96801	236	133.53194	2	0	0
51082.97697	51625.8123	237	112.91965	2	0	0
51074.19212	51630.74399	238	177.96425	2	0	0
51080.9647	51616.16173	239	256.70606	2	0	0
53802.08591	54503.32008	242	203.94826	2	0	0
53777.65103	54523.62447	243	285.2325	2	0	0
53784.13469	54509.81833	244	539.38163	2	0	0
51121.75208	51641.92733	245	204.05468	2	0	0
53790.95661	54506.74716	245	403.33647	2	0	0
51074.32228	51609.59128	246	122.04851	2	0	0
53778.19077	54522.67914	246	260.74219	2	0	0
53790.33427	54512.51023	247	106.19069	2	0	0
51012.73515	51627.6426	248	97.54581	2	0	0
53775.19764	54504.62652	248	525.84795	2	0	0
53767.75777	54489.5002	249	408.35874	2	0	0
51099.80836	51638.23131	250	107.2687	2	0	0
53784.71442	54498.51312	250	448.04572	2	0	0
51075.43486	51625.78678	251	224.1252	2	0	0
51097.67886	51630.64136	253	211.59408	2	0	0
51050.91056	51666.44199	255	96.76905	2	0	0
51122.50697	51626.17787	256	125.61959	2	0	0
51099.62008	51607.48173	257	124.01348	2	0	0
51093.32821	51641.25627	258	143.98244	2	0	0
51100.88354	51635.17609	259	208.59812	2	0	0
51104.1852	51619.49807	260	213.90784	2	0	0
51121.54693	51607.44051	261	150.29695	2	0	0
51029.6887	51650.22131	262	135.46042	2	0	0
51092.06641	51621.34466	263	218.96465	2	0	0
51082.02745	51604.79848	264	126.33978	2	0	0
51077.26064	51663.13834	265	132.5647	2	0	0
51101.79588	51638.96076	266	118.01379	2	0	0
51093.48737	51655.14225	267	193.99906	2	0	0
51135.96556	51624.47889	268	117.72523	2	0	0
53778.83452	55042.51287	271	150.98726	2	0	0
51103.41727	51664.40619	272	212.11705	2	0	0
53719.03196	54946.88772	272	163.74672	2	0	0
51102.32387	51629.5228	273	243.03681	2	0	0
51079.22693	51631.2372	274	125.18963	2	0	0
51088.3465	51646.62595	276	158.74828	2	0	0
53226.97117	54078.8227	276	403.670535	2	5128	6
53751.56824	55030.501	276	107.58602	2	0	0
53226.97117	54078.8227	277	403.670535	2	5128	6
51090.37619	51672.16351	278	177.60847	2	0	0
53776.22198	55034.31996	278	107.62324	2	0	0
51111.66074	51658.86597	279	170.66425	2	0	0
53773.69843	55028.59384	279	117.91591	2	0	0
51137.09448	51657.22972	280	202.0889	2	0	0
53790.81908	53618.8947	280	155.0061	2	0	0
53784.65309	55028.7221	280	146.80744	2	0	0
51096.33585	51625.8675	281	124.63545	2	0	0
53762.56607	53628.45453	281	239.44374	2	0	0
53789.5072	55033.0955	281	237.32068	2	0	0
51104.73972	51644.95568	282	129.90672	2	0	0
53768.81469	53628.01991	282	206.29259	2	0	0
53768.3945	55045.45157	282	163.72633	2	0	0
53787.40812	53640.64069	283	108.08238	2	0	0
53755.53127	55047.43931	283	134.19974	2	0	0
53747.65946	54989.63783	284	174.58655	2	0	0
53731.618	54960.52993	285	111.70195	2	0	0
53779.63825	55053.10563	286	88.29071	2	0	0
51105.15139	51611.29684	287	116.07834	2	0	0
51080.56596	51622.88854	289	138.65363	2	0	0
53909.50662	54615.02218	292	391.9040389	2	5146	3
53909.50662	54615.02218	293	391.9040389	2	5146	3
53909.50662	54615.02218	294	391.9040389	2	5146	3
54592.78423	54402.92432	294	342.45434	2	0	0
53909.50662	54615.02218	295	391.9040389	2	5146	3
53909.50662	54615.02218	296	391.9040389	2	5146	3
53909.50662	54615.02218	297	391.9040389	2	5146	3
53909.50662	54615.02218	298	391.9040389	2	5146	3
53909.50662	54615.02218	299	391.9040389	2	5146	3
53909.50662	54615.02218	300	391.9040389	2	5146	3
53922.92169	54644.90977	303	147.63827	2	5146	3
53922.92169	54644.90977	304	147.63827	2	5146	3
51892.01847	53511.32442	309	327.57697	2	0	0
53184.05235	54060.87328	325	176.66055	2	5128	6
53913.16792	54603.34183	326	343.9824475	2	5146	3
53913.16792	54603.34183	327	343.9824475	2	5146	3
53913.16792	54603.34183	328	343.9824475	2	5146	3
53913.16792	54603.34183	329	343.9824475	2	5146	3
53870.89352	54592.27162	330	165.52762	2	5146	3
53930.23168	54599.04479	331	195.15373	2	5146	3
53864.70781	54675.45789	332	197.60732	2	0	0
53895.13236	54593.00698	334	118.76918	2	5146	3
53838.39308	54563.05678	335	223.65433	2	0	0
53861.3202	54583.85116	336	215.48361	2	0	0
53836.24034	54556.77287	337	231.59305	2	0	0
53802.62331	54572.14711	338	274.84407	2	0	0
53886.55599	54613.21579	340	264.9802	2	5146	3
51404.8065	52475.11532	354	200.68225	2	0	0
53792.15232	54547.27086	396	120.42299	2	0	0
53733.67834	54543.42438	397	131.99741	2	0	0
53696.0571	54496.95309	398	91.94394	2	0	0
53758.2447	54485.17005	399	169.05088	2	0	0
53743.24326	54544.74162	400	183.51795	2	0	0
53736.08095	54489.42808	401	122.05533	2	0	0
53742.04416	54548.16272	402	133.2181	2	0	0
53786.53215	54539.89799	403	101.79433	2	0	0
53727.62707	54520.03226	406	117.50806	2	0	0
53772.82352	54546.57086	407	158.07315	2	0	0
53783.6688	54524.01269	408	154.54415	2	0	0
53775.11788	54520.41131	409	136.96031	2	0	0
53739.45329	54530.23011	410	144.1636	2	0	0
53750.95357	54496.39061	418	99.82473	2	0	0
53749.4906	54306.69228	421	308.71179	2	5153	5
53749.4906	54306.69228	422	308.71179	2	5153	5
53749.4906	54306.69228	423	308.71179	2	5153	5
53749.4906	54306.69228	424	308.71179	2	5153	5
53768.12891	54292.66089	425	350.92501	2	5153	5
53773.44943	54536.08281	428	87.09486	2	0	0
53722.29106	54496.53057	431	173.60959	2	0	0
53707.05047	54470.69476	433	243.12066	2	0	0
53739.61873	54285.56659	450	125.19753	2	5153	5
53700.65647	54281.10295	453	254.962275	2	5153	5
53700.65647	54281.10295	454	254.962275	2	5153	5
53732.03299	54458.27771	458	73.69218	2	0	0
53800.95777	54476.40718	459	132.06358	2	0	0
53792.61113	54536.39601	464	102.40283	2	0	0
53782.68345	54510.74511	470	68.66808	2	0	0
53727.57489	54297.53266	473	108.52425	2	5153	5
53249.22524	54070.88494	475	397.09904	2	5128	6
53746.38471	54287.17256	539	355.65922	2	5153	5
53708.36226	56315.00503	554	108.11425	2	0	0
53847.49709	54560.58954	554	144.61036	2	0	0
53768.74922	54513.94932	555	332.09809	2	0	0
53812.64735	54535.42791	556	370.63499	2	0	0
53786.80036	54515.80932	557	332.73928	2	0	0
53803.77573	54522.16298	558	245.3442	2	0	0
53786.83284	54500.08211	559	272.58457	2	0	0
53771.82989	54516.8324	560	326.75528	2	0	0
53814.73292	54549.60925	561	259.01568	2	0	0
53783.20257	54514.49047	562	218.50695	2	0	0
53791.91584	54530.4805	563	337.36104	2	0	0
53778.83324	54504.39573	564	293.22763	2	0	0
53781.89584	54507.41945	565	179.69722	2	0	0
53799.31529	54497.78597	574	197.31381	2	0	0
53785.70773	54521.06625	575	340.52578	2	0	0
53763.19123	54506.19629	576	253.24874	2	0	0
53769.02081	54486.14003	577	208.87089	2	0	0
53790.7001	54531.33081	578	109.37094	2	0	0
53755.32529	54557.38299	580	188.917	2	0	0
53757.14587	54534.63905	582	153.64614	2	0	0
53787.7532	54485.64835	583	194.88903	2	0	0
53762.03845	54485.87825	584	151.73056	2	0	0
52905.9817	51003.80264	586	385.20218	2	0	0
53972.05647	54696.91922	594	143.57604	2	5146	3
53972.05647	54696.91922	595	143.57604	2	5146	3
53951.25714	54673.59779	596	78.26386	2	5146	3
53632.20538	54246.19019	610	70.35708	2	5153	5
53594.62214	54320.56264	611	106.57103	2	5153	5
53778.30911	51572.57433	611	165.1981	2	0	0
53714.17776	54286.45367	626	245.66823	2	5153	5
53893.23812	54219.98179	627	446.27715	2	5137	2
53684.41634	54326.97183	628	260.643195	2	5153	5
53684.41634	54326.97183	629	260.643195	2	5153	5
53653.81861	54271.0406	630	153.49878	2	5153	5
53595.62856	54298.77764	635	162.76597	2	5153	5
53613.98103	54344.27611	636	181.11419	2	5153	5
53640.75969	54314.94633	637	242.9321067	2	5153	5
53640.75969	54314.94633	638	242.9321067	2	5153	5
53640.75969	54314.94633	639	242.9321067	2	5153	5
53640.75969	54314.94633	640	242.9321067	2	5153	5
53640.75969	54314.94633	641	242.9321067	2	5153	5
53640.75969	54314.94633	642	242.9321067	2	5153	5
52679.76667	51967.37552	651	112.56862	2	0	0
52641.30052	51921.11512	652	146.69367	2	0	0
52624.84012	52041.22168	654	139.48458	2	0	0
52620.3597	51948.94729	656	155.12651	2	0	0
53657.78189	54217.46211	656	351.87681	2	5153	5
53687.03327	54255.20343	657	413.063525	2	5153	5
52641.34423	52008.39817	658	146.94139	2	0	0
53687.03327	54255.20343	658	413.063525	2	5153	5
52612.67623	51976.03125	659	199.04754	2	0	0
52593.39981	51964.24479	660	96.85261	2	0	0
52625.34589	51947.45829	661	142.92101	2	0	0
53589.87188	54290.18791	665	78.62092	2	5153	5
53975.47978	54584.71981	667	189.25449	2	5146	3
53940.01386	54610.40172	668	337.06008	2	5146	3
53938.46876	54571.80421	669	224.28834	2	5146	3
53965.51344	54611.30754	670	233.230655	2	5146	3
53965.51344	54611.30754	671	233.230655	2	5146	3
53983.147	54560.69636	672	127.75484	2	5146	3
53972.01118	54599.49705	675	174.6594	2	5146	3
53940.96256	54636.89565	676	187.7485	2	5146	3
53965.07196	54595.40346	683	90.61206	2	5146	3
53965.07196	54595.40346	684	90.61206	2	5146	3
53913.41129	54589.67712	685	140.8503	2	5146	3
53984.41337	54626.94057	686	262.94399	2	5146	3
53984.41337	54626.94057	687	262.94399	2	5146	3
51187.02529	50931.98096	688	116.11532	2	0	0
53939.03402	54625.24395	688	174.08392	2	5146	3
53972.32084	54636.1153	697	98.87053	2	5146	3
53939.43408	54574.55917	701	238.96919	2	5146	3
53984.53905	54590.62258	702	208.97704	2	5146	3
53984.53905	54590.62258	703	208.97704	2	5146	3
53965.00827	54590.6994	710	103.36045	2	5146	3
53963.15999	54606.75147	714	126.86164	2	5146	3
53913.53751	54540.16473	716	97.78692	2	5146	3
53697.12074	54364.06019	719	220.59592	2	5153	5
54015.07373	54554.01373	722	116.58208	2	5146	3
53910.93185	54589.07703	731	188.514088	2	5146	3
51375.02496	52040.60603	732	323.41187	2	0	0
53910.93185	54589.07703	732	188.514088	2	5146	3
53910.93185	54589.07703	733	188.514088	2	5146	3
53910.93185	54589.07703	734	188.514088	2	5146	3
53910.93185	54589.07703	735	188.514088	2	5146	3
53213.86307	54064.17802	737	436.98347	2	5128	6
53190.50396	54091.93268	739	347.63235	2	5128	6
53190.50396	54091.93268	740	347.63235	2	5128	6
53190.50396	54091.93268	741	347.63235	2	5128	6
53868.04373	54602.76565	749	112.222275	2	5146	3
53868.04373	54602.76565	750	112.222275	2	5146	3
53863.05133	54592.99312	754	116.52405	2	5146	3
53855.97771	54541.95797	755	122.77033	2	0	0
53925.81843	54584.03872	756	113.64644	2	5146	3
53923.39682	54558.02041	758	91.08171	2	5146	3
53661.93045	54346.73354	779	264.39762	2	5153	5
53671.08138	54262.24321	780	276.49046	2	5153	5
53671.08138	54262.24321	781	276.49046	2	5153	5
53274.83238	50803.45262	823	202.03109	2	0	0
53120.26022	51860.39615	826	186.3418	2	0	0
53668.8529	54316.03359	857	171.204765	2	5153	5
53668.8529	54316.03359	858	171.204765	2	5153	5
53618.08609	54355.54008	859	193.54702	2	5153	5
53644.10347	54249.86671	860	107.64546	2	5153	5
53616.8118	54286.71197	861	147.30243	2	5153	5
53301.12359	54037.55598	864	359.87468	2	5128	6
53301.12359	54037.55598	865	359.87468	2	5128	6
53333.93565	54070.36003	866	330.03029	2	5128	6
53540.20982	54650.88061	875	216.82445	2	0	0
53646.60945	54261.01382	885	114.02004	2	5153	5
55466.61945	57677.73928	902	179.91362	2	0	0
53650.24188	54285.18045	909	253.13897	2	5153	5
53661.36024	54340.90533	910	186.79993	2	5153	5
53703.40379	54301.47744	912	101.32988	2	5153	5
53726.86103	54262.73262	914	66.89213	2	5153	5
53657.19057	54281.49462	915	182.5146	2	5153	5
53689.15653	54288.80154	918	157.361765	2	5153	5
53689.15653	54288.80154	919	157.361765	2	5153	5
53729.06942	54310.4925	920	133.19468	2	5153	5
53671.3586	54333.65947	921	174.60119	2	5153	5
53731.38528	54460.90328	925	158.04459	2	0	0
53690.59226	54541.08039	929	154.8468	2	0	0
52631.75177	52002.632	934	181.35129	2	0	0
53730.49456	54468.70682	936	251.55701	2	0	0
53685.13888	54291.87401	938	103.5585	2	5153	5
53690.48471	54301.18993	940	191.98719	2	5153	5
51989.45234	51995.10915	941	136.36232	2	0	0
53743.06728	54316.75516	941	162.28998	2	5153	5
53302.57865	54094.56418	964	137.46134	2	5128	6
53324.35572	54128.15222	970	94.61173	2	0	0
53261.94205	54124.41338	972	188.94586	2	5128	6
53261.94205	54124.41338	973	188.94586	2	5128	6
53258.32517	54063.05112	974	132.59133	2	5128	6
53276.19819	54061.66288	1003	274.66874	2	5128	6
53276.19819	54061.66288	1004	274.66874	2	5128	6
53276.19819	54061.66288	1005	274.66874	2	5128	6
53276.19819	54061.66288	1006	274.66874	2	5128	6
53272.12189	54134.16789	1008	199.786935	2	5128	6
53272.12189	54134.16789	1009	199.786935	2	5128	6
52947.0877	52195.91864	1014	281.17123	2	0	0
52947.87292	52194.08586	1015	311.81685	2	0	0
52982.68631	52164.60756	1016	200.91428	2	0	0
53250.96916	54053.76281	1018	122.28011	2	5128	6
55154.34578	54200.85385	1047	167.18557	2	0	0
53134.75291	52633.38525	1059	127.40896	2	0	0
53044.78988	51829.59876	1065	207.97697	2	0	0
53009.24599	52043.42996	1117	148.26662	2	0	0
52933.90102	52152.13916	1119	236.5113	2	0	0
52985.3071	52150.91532	1120	124.96623	2	0	0
53861.43385	54587.97254	1164	99.81644	2	5146	3
52575.65325	53915.86901	1166	90.69896	2	0	0
53974.94618	54629.64713	1169	170.78043	2	5146	3
53191.44657	54149.96988	1178	142.66933	2	5128	6
53181.47946	54156.38591	1181	273.87997	2	5128	6
53181.47946	54156.38591	1182	273.87997	2	5128	6
53173.04403	54113.32723	1183	404.719508	2	5128	6
53173.04403	54113.32723	1184	404.719508	2	5128	6
53173.04403	54113.32723	1185	404.719508	2	5128	6
53173.04403	54113.32723	1186	404.719508	2	5128	6
53173.04403	54113.32723	1187	404.719508	2	5128	6
53929.49882	54605.64597	1217	177.32104	2	5146	3
53928.84992	54668.0749	1218	96.5145	2	5146	3
53935.53597	54662.49179	1220	125.077085	2	5146	3
53935.53597	54662.49179	1221	125.077085	2	5146	3
53911.55613	54610.1297	1226	80.80455	2	5146	3
53905.404	54583.43442	1243	86.41679	2	5146	3
51884.31096	53571.19776	1261	110.8056	2	0	0
53878.85697	54533.37455	1339	263.52469	2	5146	3
53675.83612	54347.2305	1342	152.09975	2	5153	5
53671.08494	54284.90677	1344	310.42183	2	5153	5
53677.39795	54312.9537	1350	251.95487	2	5153	5
53677.39795	54312.9537	1351	251.95487	2	5153	5
53658.16324	54224.21161	1352	120.56448	2	5153	5
53639.95957	54340.85596	1354	145.91824	2	5153	5
53635.34331	54301.95564	1356	96.93882	2	5153	5
53653.92801	54285.5364	1359	182.4270267	2	5153	5
53653.92801	54285.5364	1360	182.4270267	2	5153	5
53653.92801	54285.5364	1361	182.4270267	2	5153	5
54662.26495	54602.55082	1381	264.58363	2	0	0
54610.16257	54600.22554	1382	172.63091	2	0	0
53248.48715	54155.35108	1388	135.66392	2	5128	6
53752.36383	54559.15773	1393	103.80502	2	0	0
53251.7869	54039.61624	1397	333.95597	2	5128	6
53256.52623	54077.08739	1398	473.551985	2	5128	6
53256.52623	54077.08739	1399	473.551985	2	5128	6
[truncated: 1,546 more rows]
